# Supplementary material for: Financialization, religion, and social trust in rural China
Source: PLoS One. 2020 Oct 12;15(10):e0240114. doi: 10.1371/journal.pone.0240114 (PMC7549770; doi:10.1371/journal.pone.0240114)
Supplement: S1 File — (ZIP) [file pone.0240114.s001.zip]

Archive with 1 entries (1 files):
- SI.xlsx
