# Supplementary material for: Financialization, religion, and social trust in rural China
Source: PLoS One. 2020 Oct 12;15(10):e0240114. doi: 10.1371/journal.pone.0240114 (PMC7549770; doi:10.1371/journal.pone.0240114)
Supplement: S1 File — (ZIP) [file pone.0240114.s001.zip › SI.xlsx]

## Sheet: Sheet1
			Gross Regional Product (Current Prices) (100 million yuan)	Per Capita GRP (yuan)	GRP Growth Rate (%)	Persons Employed in financial sector (10 000 persons)	Persons Employed in Various Units at Year-end (10 000 persons)		Total Population at Year-end (10 000 persons)	Deposits of Banking System National at Year-end			Household Saving Deposits at Year-end	Loans of National Banking System at Year-end										Head of the household characteristics													Household economic characteristics
City code	Region	Average Household income of the city	Total City	Total City	Total City	Total City	Total City	Finance	Total City	Total City	lndeposits	deposit/gdp	Total City	Total City	lnloans	loan/gdp	Religion insitutions in the city Sum	religion	Borrowing demand in the last three years	Borrowing from relatives and friends	underloan	Particular trust	General trust		Gender	Female	Age	lnage	lnage2	Political background	Communist	Cadre	Village and town cadres	Education years	ln(1+edu)	Health condition		Income	lnincome	the expenditure of living	lnconsumption	Domestic financial asset (yuan)	Foreign financial asset (Denominated in yuan)	Total financial asset	ln(financial_assets+1)
1	1	18337.5	195005600	148181	9.07	39.14	742.3	0.052728	1316.3	837612980	20.5461	4.29533	229043566	382214492	19.7615	1.96002	24	0.0182329	2	1	1	4	3		2	1	38	3.63759	13.232	3	0	6	0	9	2.30259	2		18598	9.83081	30660	10.3307	0	0	0	0
1	1	18337.5	195005600	148181	9.07	39.14	742.3	0.052728	1316.3	837612980	20.5461	4.29533	229043566	382214492	19.7615	1.96002	24	0.0182329	2	2	0	4	3		1	0	57	4.04305	16.3463	1	1	6	0	5	1.79176	3		26700	10.1924	21873	9.99301	4830	0	4830	8.48281
1	1	18337.5	195005600	148181	9.07	39.14	742.3	0.052728	1316.3	837612980	20.5461	4.29533	229043566	382214492	19.7615	1.96002	24	0.0182329	2	2	0	5	4		1	0	54	3.98898	15.912	3	0	6	0	8	2.19722	2		33462	10.4182	26695	10.1922	6767		6767	8.81996
1	1	18337.5	195005600	148181	9.07	39.14	742.3	0.052728	1316.3	837612980	20.5461	4.29533	229043566	382214492	19.7615	1.96002	24	0.0182329	2	2	0	4	4		2	1	78	4.35671	18.9809	3	0				0	3		38000	10.5453	9544	9.16367	28456	0	28456	10.2561
1	1	18337.5	195005600	148181	9.07	39.14	742.3	0.052728	1316.3	837612980	20.5461	4.29533	229043566	382214492	19.7615	1.96002	24	0.0182329	2	1	1	4	2		1	0	38	3.63759	13.232	3	0	6	0	9	2.30259	2		25904	10.1622	14696	9.59533	3000	0	3000	8.0067
1	1	18337.5	195005600	148181	9.07	39.14	742.3	0.052728	1316.3	837612980	20.5461	4.29533	229043566	382214492	19.7615	1.96002	24	0.0182329	2	2	0	3	2		1	0	62	4.12713	17.0332	1	1	6	0	7	2.07944	2		45844	10.733	52216	10.8631	33000	0	33000	10.4043
1	1	18337.5	195005600	148181	9.07	39.14	742.3	0.052728	1316.3	837612980	20.5461	4.29533	229043566	382214492	19.7615	1.96002	24	0.0182329	2	2	0	4	6		1	0	39	3.66356	13.4217	3	0	6	0	9	2.30259	2		39700	10.5891	25927	10.163	43000	0	43000	10.669
1	1	18337.5	195005600	148181	9.07	39.14	742.3	0.052728	1316.3	837612980	20.5461	4.29533	229043566	382214492	19.7615	1.96002	24	0.0182329	2	2	0	5	2		1	0	48	3.8712	14.9862	1	1	6	0	10	2.3979	2		52584	10.8702	33410	10.4166	55000	0	55000	10.9151
1	1	18337.5	195005600	148181	9.07	39.14	742.3	0.052728	1316.3	837612980	20.5461	4.29533	229043566	382214492	19.7615	1.96002	24	0.0182329	2	2	0	5	6		1	0	64	4.15888	17.2963	1	1	6	0	9	2.30259	2		23983	10.0851	10514	9.26046	22000	0	22000	9.99884
1	1	18337.5	195005600	148181	9.07	39.14	742.3	0.052728	1316.3	837612980	20.5461	4.29533	229043566	382214492	19.7615	1.96002	24	0.0182329	2	2	0	6	4		1	0	64	4.15888	17.2963	1	1	6	0	7	2.07944	3		33022	10.4049	21048	9.95456	12000	0	12000	9.39275
1	1	18337.5	195005600	148181	9.07	39.14	742.3	0.052728	1316.3	837612980	20.5461	4.29533	229043566	382214492	19.7615	1.96002	24	0.0182329	2	2	0	4	4		2	1	61	4.11087	16.8993	3	0	6	0	5	1.79176	4		24674	10.1135	28303	10.2507	3000	0	3000	8.0067
1	1	18337.5	195005600	148181	9.07	39.14	742.3	0.052728	1316.3	837612980	20.5461	4.29533	229043566	382214492	19.7615	1.96002	24	0.0182329	2	2	0	4	4		1	0	59	4.07754	16.6263	3	0	6	0	9	2.30259	3		20910	9.94798	24487	10.1059	1000	0	1000	6.90875
1	1	18337.5	195005600	148181	9.07	39.14	742.3	0.052728	1316.3	837612980	20.5461	4.29533	229043566	382214492	19.7615	1.96002	24	0.0182329	2	1	1	1	4		1	0	42	3.73767	13.9702	3	0	6	0	9	2.30259	1		40177	10.601	31297	10.3513	2000	0	2000	7.6014
1	1	18337.5	195005600	148181	9.07	39.14	742.3	0.052728	1316.3	837612980	20.5461	4.29533	229043566	382214492	19.7615	1.96002	24	0.0182329	2	2	0	4	6		1	0	36	3.58352	12.8416	3	0	6	0	9	2.30259	2		40480	10.6086	27572	10.2246	1500	0	1500	7.31389
1	1	18337.5	195005600	148181	9.07	39.14	742.3	0.052728	1316.3	837612980	20.5461	4.29533	229043566	382214492	19.7615	1.96002	24	0.0182329	2	1	1	3	3		1	0	50	3.91202	15.3039	3	0	6	0	10	2.3979	3		37230	10.5249	-1	#NUM!	-1	-1	-2	#NUM!
1	1	18337.5	195005600	148181	9.07	39.14	742.3	0.052728	1316.3	837612980	20.5461	4.29533	229043566	382214492	19.7615	1.96002	24	0.0182329	2	1	1	3	3		1	0	48	3.8712	14.9862	3	0	6	0	12	2.56495	3		78234	11.2675	-1	#NUM!	-1	-1	-2	#NUM!
1	1	18337.5	195005600	148181	9.07	39.14	742.3	0.052728	1316.3	837612980	20.5461	4.29533	229043566	382214492	19.7615	1.96002	24	0.0182329	2	2	0	5	5		1	0	46	3.82864	14.6585	3	0	6	0	7	2.07944	3		63584	11.0601	-1	#NUM!	-1	-1	-2	#NUM!
1	1	18337.5	195005600	148181	9.07	39.14	742.3	0.052728	1316.3	837612980	20.5461	4.29533	229043566	382214492	19.7615	1.96002	24	0.0182329	2	2	0	3	3		1	0	56	4.02535	16.2035	3	0	6	0	12	2.56495	3		34399	10.4458	-1	#NUM!	-1	-1	-2	#NUM!
1	1	18337.5	195005600	148181	9.07	39.14	742.3	0.052728	1316.3	837612980	20.5461	4.29533	229043566	382214492	19.7615	1.96002	24	0.0182329	2	2	0	4	6		1	0	52	3.95124	15.6123	1	1	6	0	8	2.19722	3		85816	11.36	-1	#NUM!	-1	-1	-2	#NUM!
1	1	18337.5	195005600	148181	9.07	39.14	742.3	0.052728	1316.3	837612980	20.5461	4.29533	229043566	382214492	19.7615	1.96002	24	0.0182329	2	2	0	3	3		1	0	52	3.95124	15.6123	3	0	6	0	9	2.30259	3		53231	10.8824	-1	#NUM!	-1	-1	-2	#NUM!
1	1	18337.5	195005600	148181	9.07	39.14	742.3	0.052728	1316.3	837612980	20.5461	4.29533	229043566	382214492	19.7615	1.96002	24	0.0182329	2	2	0	3	3		1	0	51	3.93183	15.4593	3	0	6	0	9	2.30259	3		49515	10.81	-1	#NUM!	-1	-1	-2	#NUM!
1	1	18337.5	195005600	148181	9.07	39.14	742.3	0.052728	1316.3	837612980	20.5461	4.29533	229043566	382214492	19.7615	1.96002	24	0.0182329	2	2	0	1	3		2	1	43	3.7612	14.1466	1	1	6	0	12	2.56495	3		58800	10.9819	49000	10.7996	10000	0	10000	9.21044
1	1	18337.5	195005600	148181	9.07	39.14	742.3	0.052728	1316.3	837612980	20.5461	4.29533	229043566	382214492	19.7615	1.96002	24	0.0182329	2	2	0	5	2		2	1	36	3.58352	12.8416	1	1	6	0	16	2.83321	1		21600	9.98045	18000	9.79813	10000	0	10000	9.21044
1	1	18337.5	195005600	148181	9.07	39.14	742.3	0.052728	1316.3	837612980	20.5461	4.29533	229043566	382214492	19.7615	1.96002	24	0.0182329	2	2	0	4	4		1	0	59	4.07754	16.6263	1	1	6	0	15	2.77259	1		35626	10.4808	20000	9.90349	67600	0	67600	11.1214
1	1	18337.5	195005600	148181	9.07	39.14	742.3	0.052728	1316.3	837612980	20.5461	4.29533	229043566	382214492	19.7615	1.96002	24	0.0182329	2	2	0	4	3		1	0	35	3.55535	12.6405	1	1	6	0	15	2.77259	1		48000	10.779	35000	10.4631	45000	0	45000	10.7144
1	1	18337.5	195005600	148181	9.07	39.14	742.3	0.052728	1316.3	837612980	20.5461	4.29533	229043566	382214492	19.7615	1.96002	24	0.0182329	2	2	0	3	3		1	0	47	3.85015	14.8236	1	1	6	0	11	2.48491	3		63600	11.0604	57000	10.9508	25000	0	25000	10.1267
1	1	18337.5	195005600	148181	9.07	39.14	742.3	0.052728	1316.3	837612980	20.5461	4.29533	229043566	382214492	19.7615	1.96002	24	0.0182329	2	2	0	1	3		1	0	44	3.78419	14.3201	3	0	6	0	9	2.30259	2		60000	11.0021	50000	10.8198	5000	0	5000	8.51739
1	1	18337.5	195005600	148181	9.07	39.14	742.3	0.052728	1316.3	837612980	20.5461	4.29533	229043566	382214492	19.7615	1.96002	24	0.0182329	2	2	0	1	3		2	1	54	3.98898	15.912	1	1	6	0	15	2.77259	3		82200	11.3169	77400	11.2567	6000		6000	8.69968
1	1	18337.5	195005600	148181	9.07	39.14	742.3	0.052728	1316.3	837612980	20.5461	4.29533	229043566	382214492	19.7615	1.96002	24	0.0182329	2	2	0	1	3		2	1	45	3.80666	14.4907	3	0	6	0	8	2.19722	2		17000	9.74097	11000	9.30565	1000	0	1000	6.90875
1	1	18337.5	195005600	148181	9.07	39.14	742.3	0.052728	1316.3	837612980	20.5461	4.29533	229043566	382214492	19.7615	1.96002	24	0.0182329	2	2	0	4	3		2	1	45	3.80666	14.4907	3	0	6	0	11	2.48491	1		112113	11.6273	70052	11.157	271780	0	271780	12.5128
1	1	18337.5	195005600	148181	9.07	39.14	742.3	0.052728	1316.3	837612980	20.5461	4.29533	229043566	382214492	19.7615	1.96002	24	0.0182329	2	2	0	5	2		2	1	51	3.93183	15.4593	1	1	3	1	16	2.83321	1		109242	11.6013	95312	11.4649	335000	0	335000	12.7219
1	1	18337.5	195005600	148181	9.07	39.14	742.3	0.052728	1316.3	837612980	20.5461	4.29533	229043566	382214492	19.7615	1.96002	24	0.0182329	2	2	0	3	3		1	0	46	3.82864	14.6585	3	0	6	0	9	2.30259	1		48170	10.7825	61809	11.0318	211000	0	211000	12.2596
1	1	18337.5	195005600	148181	9.07	39.14	742.3	0.052728	1316.3	837612980	20.5461	4.29533	229043566	382214492	19.7615	1.96002	24	0.0182329	2	2	0	5	4		1	0	52	3.95124	15.6123	3	0	6	0	9	2.30259	1		97490	11.4875	75716	11.2347	223000	0	223000	12.3149
1	1	18337.5	195005600	148181	9.07	39.14	742.3	0.052728	1316.3	837612980	20.5461	4.29533	229043566	382214492	19.7615	1.96002	24	0.0182329							2	1	43	3.7612	14.1466	3	0	6	0	12	2.56495	1		28000	10.24	28000	10.24	12500	0	12500	9.43356
1	1	18337.5	195005600	148181	9.07	39.14	742.3	0.052728	1316.3	837612980	20.5461	4.29533	229043566	382214492	19.7615	1.96002	24	0.0182329							1	0	54	3.98898	15.912	3	0	6	0	10	2.3979	2		42000	10.6454	40000	10.5966	58000	0	58000	10.9682
1	1	18337.5	195005600	148181	9.07	39.14	742.3	0.052728	1316.3	837612980	20.5461	4.29533	229043566	382214492	19.7615	1.96002	24	0.0182329							2	1	51	3.93183	15.4593	3	0	6	0	8	2.19722	2		40000	10.5966	40000	10.5966	21000	0	21000	9.95233
1	1	18337.5	195005600	148181	9.07	39.14	742.3	0.052728	1316.3	837612980	20.5461	4.29533	229043566	382214492	19.7615	1.96002	24	0.0182329							2	1	67	4.20469	17.6794	3	0	6	0	6	1.94591	2		48000	10.779	36000	10.4913	33000	0	33000	10.4043
1	1	18337.5	195005600	148181	9.07	39.14	742.3	0.052728	1316.3	837612980	20.5461	4.29533	229043566	382214492	19.7615	1.96002	24	0.0182329	2	2	0	3	3		2	1	65	4.17439	17.4255	3	0	6	0	9	2.30259	2		35000	10.4631	28000	10.24	20000	0	20000	9.90354
1	1	18337.5	195005600	148181	9.07	39.14	742.3	0.052728	1316.3	837612980	20.5461	4.29533	229043566	382214492	19.7615	1.96002	24	0.0182329	2	2	0	5	4		2	1	76	4.33073	18.7553	3	0	6	0	6	1.94591	2		60000	11.0021	50000	10.8198	20000	0	20000	9.90354
1	1	18337.5	195005600	148181	9.07	39.14	742.3	0.052728	1316.3	837612980	20.5461	4.29533	229043566	382214492	19.7615	1.96002	24	0.0182329	2	2	0	4	3		2	1	52	3.95124	15.6123	3	0	6	0	9	2.30259	1		110000	11.6082	90000	11.4076	20000	0	20000	9.90354
1	1	18337.5	195005600	148181	9.07	39.14	742.3	0.052728	1316.3	837612980	20.5461	4.29533	229043566	382214492	19.7615	1.96002	24	0.0182329	2	2	0	3	3		1	0	84	4.43082	19.6321	3	0	6	0	9	2.30259	2		60000	11.0021	50000	10.8198	10000	0	10000	9.21044
1	1	18337.5	195005600	148181	9.07	39.14	742.3	0.052728	1316.3	837612980	20.5461	4.29533	229043566	382214492	19.7615	1.96002	24	0.0182329	2	2	0	4	3		2	1	71	4.26268	18.1704	3	0	6	0	5	1.79176	2		66720	11.1083	36000	10.4913	80000	0	80000	11.2898
1	1	18337.5	195005600	148181	9.07	39.14	742.3	0.052728	1316.3	837612980	20.5461	4.29533	229043566	382214492	19.7615	1.96002	24	0.0182329	2	2	0	4	3		1	0	67	4.20469	17.6794	3	0	6	0	9	2.30259	2		45000	10.7144	25000	10.1266	28000	0	28000	10.24
1	1	18337.5	195005600	148181	9.07	39.14	742.3	0.052728	1316.3	837612980	20.5461	4.29533	229043566	382214492	19.7615	1.96002	24	0.0182329	2	2	0	4	3		2	1	65	4.17439	17.4255	1	1	6	0	9	2.30259	4		58000	10.9682	36000	10.4913	14000	0	14000	9.54688
1	1	18337.5	195005600	148181	9.07	39.14	742.3	0.052728	1316.3	837612980	20.5461	4.29533	229043566	382214492	19.7615	1.96002	24	0.0182329	2	2	0	4	3		1	0	37	3.61092	13.0387	3	0	6	0	12	2.56495	3		100000	11.5129	50000	10.8198	455684	0	455684	13.0296
1	1	18337.5	195005600	148181	9.07	39.14	742.3	0.052728	1316.3	837612980	20.5461	4.29533	229043566	382214492	19.7615	1.96002	24	0.0182329	2	2	0	4	2		1	0	49	3.89182	15.1463	3	0	6	0	8	2.19722	4		54600	10.9078	42000	10.6454	42600	0	42600	10.6596
1	1	18337.5	195005600	148181	9.07	39.14	742.3	0.052728	1316.3	837612980	20.5461	4.29533	229043566	382214492	19.7615	1.96002	24	0.0182329	2	2	0	4	2		1	0	37	3.61092	13.0387	3	0	6	0	12	2.56495	3		75000	11.2252	60000	11.0021	85000	0	85000	11.3504
1	1	18337.5	195005600	148181	9.07	39.14	742.3	0.052728	1316.3	837612980	20.5461	4.29533	229043566	382214492	19.7615	1.96002	24	0.0182329	2	2	0	3	3		1	0	41	3.71357	13.7906	3	0	6	0	12	2.56495	3		39600	10.5866	30000	10.309	19100	0	19100	9.8575
1	1	18337.5	195005600	148181	9.07	39.14	742.3	0.052728	1316.3	837612980	20.5461	4.29533	229043566	382214492	19.7615	1.96002	24	0.0182329	2	2	0	3	3		1	0	30	3.4012	11.5681	3	0	6	0	12	2.56495	2		78000	11.2645	50000	10.8198	28000	0	28000	10.24
1	1	18337.5	195005600	148181	9.07	39.14	742.3	0.052728	1316.3	837612980	20.5461	4.29533	229043566	382214492	19.7615	1.96002	24	0.0182329	2	2	0	3	3		1	0	36	3.58352	12.8416	3	0	6	0	12	2.56495	2		115200	11.6544	53500	10.8874	53000	0	53000	10.8781
1	1	18337.5	195005600	148181	9.07	39.14	742.3	0.052728	1316.3	837612980	20.5461	4.29533	229043566	382214492	19.7615	1.96002	24	0.0182329	2	2	0	3	2		1	0	49	3.89182	15.1463	3	0	6	0	8	2.19722	2		100800	11.5209	50000	10.8198	34000	0	34000	10.4341
1	1	18337.5	195005600	148181	9.07	39.14	742.3	0.052728	1316.3	837612980	20.5461	4.29533	229043566	382214492	19.7615	1.96002	24	0.0182329	2	2	0	4	3		2	1	72	4.27667	18.2899	3	0	6	0	-2	#NUM!	3		60000	11.0021	54000	10.8967	83400	0	83400	11.3314
1	1	18337.5	195005600	148181	9.07	39.14	742.3	0.052728	1316.3	837612980	20.5461	4.29533	229043566	382214492	19.7615	1.96002	24	0.0182329	2	2	0	4	2		1	0	60	4.09434	16.7637	3	0	6	0	5	1.79176	1		50000	10.8198	38000	10.5453	62000	0	62000	11.0349
1	1	18337.5	195005600	148181	9.07	39.14	742.3	0.052728	1316.3	837612980	20.5461	4.29533	229043566	382214492	19.7615	1.96002	24	0.0182329	2	2	0	4	3		1	0	46	3.82864	14.6585	3	0	6	0	8	2.19722	3		32000	10.3735	20000	9.90349	10000	0	10000	9.21044
1	1	18337.5	195005600	148181	9.07	39.14	742.3	0.052728	1316.3	837612980	20.5461	4.29533	229043566	382214492	19.7615	1.96002	24	0.0182329	2	2	0	1	1		1	0	62	4.12713	17.0332	3	0	6	0	9	2.30259	3		36000	10.4913	28000	10.24	28000	28000	56000	10.9331
1	1	18337.5	195005600	148181	9.07	39.14	742.3	0.052728	1316.3	837612980	20.5461	4.29533	229043566	382214492	19.7615	1.96002	24	0.0182329	2	2	0	3	3		1	0	46	3.82864	14.6585	1	1	6	0	7	2.07944	3		35000	10.4631	28000	10.24	12000	0	12000	9.39275
1	1	18337.5	195005600	148181	9.07	39.14	742.3	0.052728	1316.3	837612980	20.5461	4.29533	229043566	382214492	19.7615	1.96002	24	0.0182329	2	2	0	4	2		2	1	68	4.21951	17.8042	3	0	6	0	5	1.79176	3		38000	10.5453	30000	10.309	63000	0	63000	11.0509
1	1	18337.5	195005600	148181	9.07	39.14	742.3	0.052728	1316.3	837612980	20.5461	4.29533	229043566	382214492	19.7615	1.96002	24	0.0182329	2	1	1	3	2		1	0	56	4.02535	16.2035	3	0	6	0	9	2.30259	2		20000	9.90349	10000	9.21034	10000	0	10000	9.21044
1	1	18337.5	195005600	148181	9.07	39.14	742.3	0.052728	1316.3	837612980	20.5461	4.29533	229043566	382214492	19.7615	1.96002	24	0.0182329	2	1	1	3	3		2	1	49	3.89182	15.1463	3	0	6	0	5	1.79176	3		30000	10.309	30000	10.309	37000	0	37000	10.5187
1	1	18337.5	195005600	148181	9.07	39.14	742.3	0.052728	1316.3	837612980	20.5461	4.29533	229043566	382214492	19.7615	1.96002	24	0.0182329	2	2	0	3	3		1	0	40	3.68888	13.6078	3	0	6	0	9	2.30259	1		36000	10.4913	32000	10.3735	33000	0	33000	10.4043
1	1	18337.5	195005600	148181	9.07	39.14	742.3	0.052728	1316.3	837612980	20.5461	4.29533	229043566	382214492	19.7615	1.96002	24	0.0182329	2	2	0	5	1		1	0	38	3.63759	13.232	1	1	6	0	12	2.56495	1		116000	11.6613	45000	10.7144	52500	0	52500	10.8686
1	1	18337.5	195005600	148181	9.07	39.14	742.3	0.052728	1316.3	837612980	20.5461	4.29533	229043566	382214492	19.7615	1.96002	24	0.0182329	2	2	0	5	2		1	0	58	4.06044	16.4872	3	0	6	0	12	2.56495	3		57000	10.9508	45000	10.7144	63500	0	63500	11.0588
1	1	18337.5	195005600	148181	9.07	39.14	742.3	0.052728	1316.3	837612980	20.5461	4.29533	229043566	382214492	19.7615	1.96002	24	0.0182329	2	2	0	4	2		1	0	68	4.21951	17.8042	3	0	6	0	5	1.79176	2		58000	10.9682	30000	10.309	33500	0	33500	10.4193
1	1	18337.5	195005600	148181	9.07	39.14	742.3	0.052728	1316.3	837612980	20.5461	4.29533	229043566	382214492	19.7615	1.96002	24	0.0182329	2	2	0	4	1		1	0	43	3.7612	14.1466	3	0	6	0	9	2.30259	2		60000	11.0021	40000	10.5966	52500	0	52500	10.8686
1	1	18337.5	195005600	148181	9.07	39.14	742.3	0.052728	1316.3	837612980	20.5461	4.29533	229043566	382214492	19.7615	1.96002	24	0.0182329	2	2	0	4	2		1	0	52	3.95124	15.6123	1	1	6	0	9	2.30259	3		80000	11.2898	50000	10.8198	36000	0	36000	10.4913
1	1	18337.5	195005600	148181	9.07	39.14	742.3	0.052728	1316.3	837612980	20.5461	4.29533	229043566	382214492	19.7615	1.96002	24	0.0182329	2	2	0	5	3		1	0	58	4.06044	16.4872	3	0	6	0	6	1.94591	3		37000	10.5187	35000	10.4631	80000	0	80000	11.2898
1	1	18337.5	195005600	148181	9.07	39.14	742.3	0.052728	1316.3	837612980	20.5461	4.29533	229043566	382214492	19.7615	1.96002	24	0.0182329	2	2	0	5	4		1	0	52	3.95124	15.6123	3	0	6	0	5	1.79176	1		50000	10.8198	48000	10.779	22000	0	22000	9.99884
1	1	18337.5	195005600	148181	9.07	39.14	742.3	0.052728	1316.3	837612980	20.5461	4.29533	229043566	382214492	19.7615	1.96002	24	0.0182329	2	2	0	4	3		1	0	59	4.07754	16.6263	3	0	6	0	6	1.94591	1		72000	11.1844	41000	10.6213	135000	0	135000	11.813
1	1	18337.5	195005600	148181	9.07	39.14	742.3	0.052728	1316.3	837612980	20.5461	4.29533	229043566	382214492	19.7615	1.96002	24	0.0182329	2	2	0	4	3		2	1	48	3.8712	14.9862	3	0	6	0	9	2.30259	2		40000	10.5966	25000	10.1266	24000	0	24000	10.0859
1	1	18337.5	195005600	148181	9.07	39.14	742.3	0.052728	1316.3	837612980	20.5461	4.29533	229043566	382214492	19.7615	1.96002	24	0.0182329	2	2	0	4	3		1	0	67	4.20469	17.6794	1	1	3	1	9	2.30259	1		28000	10.24	25000	10.1266	156100	0	156100	11.9583
1	1	18337.5	195005600	148181	9.07	39.14	742.3	0.052728	1316.3	837612980	20.5461	4.29533	229043566	382214492	19.7615	1.96002	24	0.0182329	2	2	0	4	4		1	0	65	4.17439	17.4255	3	0	6	0	9	2.30259	3		23000	10.0432	21000	9.95228	22000	0	22000	9.99884
1	1	18337.5	195005600	148181	9.07	39.14	742.3	0.052728	1316.3	837612980	20.5461	4.29533	229043566	382214492	19.7615	1.96002	24	0.0182329	2	2	0	4	3		1	0	59	4.07754	16.6263	3	0	6	0	6	1.94591	3		32000	10.3735	25000	10.1266	98100	0	98100	11.4938
1	1	18337.5	195005600	148181	9.07	39.14	742.3	0.052728	1316.3	837612980	20.5461	4.29533	229043566	382214492	19.7615	1.96002	24	0.0182329	2	1	1	3	3		2	1	58	4.06044	16.4872	3	0	6	0	4	1.60944	1		26000	10.1659	9600	9.16952	2800	0	2800	7.93773
1	1	18337.5	195005600	148181	9.07	39.14	742.3	0.052728	1316.3	837612980	20.5461	4.29533	229043566	382214492	19.7615	1.96002	24	0.0182329	2	2	0	4	4		1	0	60	4.09434	16.7637	3	0	6	0	9	2.30259	3		35000	10.4631	30000	10.309	224600	0	224600	12.3221
1	1	18337.5	195005600	148181	9.07	39.14	742.3	0.052728	1316.3	837612980	20.5461	4.29533	229043566	382214492	19.7615	1.96002	24	0.0182329	2	2	0	4	2		1	0	49	3.89182	15.1463	3	0	6	0	9	2.30259	2		41000	10.6213	24000	10.0858	69000	0	69000	11.1419
1	1	18337.5	195005600	148181	9.07	39.14	742.3	0.052728	1316.3	837612980	20.5461	4.29533	229043566	382214492	19.7615	1.96002	24	0.0182329	2	1	1	3	2		1	0	58	4.06044	16.4872	3	0	6	0	14	2.70805	3		50000	10.8198	18000	9.79813	6000	0	6000	8.69968
1	1	18337.5	195005600	148181	9.07	39.14	742.3	0.052728	1316.3	837612980	20.5461	4.29533	229043566	382214492	19.7615	1.96002	24	0.0182329	2	1	1	2	2		1	0	42	3.73767	13.9702	3	0	6	0	9	2.30259	2		50000	10.8198	30000	10.309	21000	0	21000	9.95233
1	1	18337.5	195005600	148181	9.07	39.14	742.3	0.052728	1316.3	837612980	20.5461	4.29533	229043566	382214492	19.7615	1.96002	24	0.0182329	2	2	0	2	1		1	0	65	4.17439	17.4255	3	0	6	0	9	2.30259	2		42000	10.6454	25000	10.1266	17600	0	17600	9.77571
1	1	18337.5	195005600	148181	9.07	39.14	742.3	0.052728	1316.3	837612980	20.5461	4.29533	229043566	382214492	19.7615	1.96002	24	0.0182329	2	1	1	4	3		1	0	47	3.85015	14.8236	3	0	6	0	9	2.30259	1		60000	11.0021	36000	10.4913	13000	0	13000	9.47278
1	1	18337.5	195005600	148181	9.07	39.14	742.3	0.052728	1316.3	837612980	20.5461	4.29533	229043566	382214492	19.7615	1.96002	24	0.0182329	2	1	1	4	4		1	0	59	4.07754	16.6263	3	0	6	0	9	2.30259	4		30000	10.309	22000	9.9988	10900	0	10900	9.29661
1	1	18337.5	195005600	148181	9.07	39.14	742.3	0.052728	1316.3	837612980	20.5461	4.29533	229043566	382214492	19.7615	1.96002	24	0.0182329	2	1	1	1	1		1	0	51	3.93183	15.4593	1	1	6	0	9	2.30259	2		56000	10.9331	35000	10.4631	18000	0	18000	9.79818
1	1	18337.5	195005600	148181	9.07	39.14	742.3	0.052728	1316.3	837612980	20.5461	4.29533	229043566	382214492	19.7615	1.96002	24	0.0182329	2	2	0	4	1		1	0	61	4.11087	16.8993	3	0	6	0	6	1.94591	2		25000	10.1266	20000	9.90349	23000	0	23000	10.0433
1	1	18337.5	195005600	148181	9.07	39.14	742.3	0.052728	1316.3	837612980	20.5461	4.29533	229043566	382214492	19.7615	1.96002	24	0.0182329	2	2	0	3	3		1	0	42	3.73767	13.9702	3	0	6	0	9	2.30259	2		72000	11.1844	30000	10.309	42000	0	42000	10.6454
1	1	18337.5	195005600	148181	9.07	39.14	742.3	0.052728	1316.3	837612980	20.5461	4.29533	229043566	382214492	19.7615	1.96002	24	0.0182329	2	2	0	5	3		1	0	61	4.11087	16.8993	3	0	6	0	9	2.30259	2		28000	10.24	20000	9.90349	60000	0	60000	11.0021
1	1	18337.5	195005600	148181	9.07	39.14	742.3	0.052728	1316.3	837612980	20.5461	4.29533	229043566	382214492	19.7615	1.96002	24	0.0182329	2	2	0	5	2		1	0	61	4.11087	16.8993	3	0	6	0	6	1.94591	2		84000	11.3386	30000	10.309	110000	0	110000	11.6082
1	1	18337.5	195005600	148181	9.07	39.14	742.3	0.052728	1316.3	837612980	20.5461	4.29533	229043566	382214492	19.7615	1.96002	24	0.0182329	2	2	0	5	1		1	0	49	3.89182	15.1463	3	0	6	0	9	2.30259	2		82000	11.3145	20000	9.90349	42000	0	42000	10.6454
1	1	18337.5	195005600	148181	9.07	39.14	742.3	0.052728	1316.3	837612980	20.5461	4.29533	229043566	382214492	19.7615	1.96002	24	0.0182329	2	2	0	3	2		1	0	43	3.7612	14.1466	3	0	6	0	9	2.30259	2		57000	10.9508	20000	9.90349	22000	0	22000	9.99884
1	1	18337.5	195005600	148181	9.07	39.14	742.3	0.052728	1316.3	837612980	20.5461	4.29533	229043566	382214492	19.7615	1.96002	24	0.0182329	2	2	0	4	3		1	0	39	3.66356	13.4217	3	0	6	0	12	2.56495	2		70000	11.1563	20000	9.90349	31000	0	31000	10.3418
1	1	18337.5	195005600	148181	9.07	39.14	742.3	0.052728	1316.3	837612980	20.5461	4.29533	229043566	382214492	19.7615	1.96002	24	0.0182329	2	1	1	5	2		1	0	42	3.73767	13.9702	1	1	6	0	9	2.30259	2		100000	11.5129	30000	10.309	53000	0	53000	10.8781
1	1	18337.5	195005600	148181	9.07	39.14	742.3	0.052728	1316.3	837612980	20.5461	4.29533	229043566	382214492	19.7615	1.96002	24	0.0182329	2	2	0	3	3		1	0	60	4.09434	16.7637	3	0	6	0	9	2.30259	2		20000	9.90349	10000	9.21034	13000	0	13000	9.47278
1	1	18337.5	195005600	148181	9.07	39.14	742.3	0.052728	1316.3	837612980	20.5461	4.29533	229043566	382214492	19.7615	1.96002	24	0.0182329	2	1	1	4	4		1	0	32	3.46574	12.0113	3	0	6	0	12	2.56495	2		36000	10.4913	24000	10.0858	1000	0	1000	6.90875
1	1	18337.5	195005600	148181	9.07	39.14	742.3	0.052728	1316.3	837612980	20.5461	4.29533	229043566	382214492	19.7615	1.96002	24	0.0182329	2	2	0	4	3		1	0	50	3.91202	15.3039	3	0	6	0	9	2.30259	2		36000	10.4913	24000	10.0858	11000	0	11000	9.30574
1	1	18337.5	195005600	148181	9.07	39.14	742.3	0.052728	1316.3	837612980	20.5461	4.29533	229043566	382214492	19.7615	1.96002	24	0.0182329	2			1	1		1	0	42	3.73767	13.9702	3	0	6	0	9	2.30259	2		50000	10.8198	25000	10.1266	51000	0	51000	10.8396
1	1	18337.5	195005600	148181	9.07	39.14	742.3	0.052728	1316.3	837612980	20.5461	4.29533	229043566	382214492	19.7615	1.96002	24	0.0182329	2			6	6		1	0	41	3.71357	13.7906	3	0	6	0	9	2.30259	2		20000	9.90349	25000	10.1266	10500	0	10500	9.25923
1	1	18337.5	195005600	148181	9.07	39.14	742.3	0.052728	1316.3	837612980	20.5461	4.29533	229043566	382214492	19.7615	1.96002	24	0.0182329	2	2	0	2	3		1	0	51	3.93183	15.4593	3	0	6	0	9	2.30259	2		30000	10.309	25000	10.1266	10000	0	10000	9.21044
1	1	18337.5	195005600	148181	9.07	39.14	742.3	0.052728	1316.3	837612980	20.5461	4.29533	229043566	382214492	19.7615	1.96002	24	0.0182329	1	2	1	3	3		2	1	37	3.61092	13.0387	3	0	6	0	9	2.30259	2		80000	11.2898	25000	10.1266	2000	0	2000	7.6014
1	1	18337.5	195005600	148181	9.07	39.14	742.3	0.052728	1316.3	837612980	20.5461	4.29533	229043566	382214492	19.7615	1.96002	24	0.0182329	2	2	0	3	3		1	0	62	4.12713	17.0332	3	0	6	0	9	2.30259	3		40000	10.5966	30000	10.309	11000	0	11000	9.30574
1	1	18337.5	195005600	148181	9.07	39.14	742.3	0.052728	1316.3	837612980	20.5461	4.29533	229043566	382214492	19.7615	1.96002	24	0.0182329		2		3	4		1	0	60	4.09434	16.7637	3	0	6	0	9	2.30259	4		26200	10.1735	22000	9.9988	300	0	300	5.70711
1	1	18337.5	195005600	148181	9.07	39.14	742.3	0.052728	1316.3	837612980	20.5461	4.29533	229043566	382214492	19.7615	1.96002	24	0.0182329	2	2	0	3	3		1	0	43	3.7612	14.1466	3	0	6	0	9	2.30259	2		50000	10.8198	20000	9.90349	13000	0	13000	9.47278
1	1	18337.5	195005600	148181	9.07	39.14	742.3	0.052728	1316.3	837612980	20.5461	4.29533	229043566	382214492	19.7615	1.96002	24	0.0182329	2	2	0	3	3		1	0	47	3.85015	14.8236	3	0	6	0	12	2.56495	2		80000	11.2898	40000	10.5966	30500	0	30500	10.3255
1	1	18337.5	195005600	148181	9.07	39.14	742.3	0.052728	1316.3	837612980	20.5461	4.29533	229043566	382214492	19.7615	1.96002	24	0.0182329	2	2	0	3	3		1	0	62	4.12713	17.0332	3	0	6	0	9	2.30259	4		18000	9.79813	25000	10.1266	500	0	500	6.21661
1	1	18337.5	195005600	148181	9.07	39.14	742.3	0.052728	1316.3	837612980	20.5461	4.29533	229043566	382214492	19.7615	1.96002	24	0.0182329	2	2	0	6	6		1	0	60	4.09434	16.7637	1	1	6	0	13	2.63906	2		25000	10.1266	21000	9.95228	125000	0	125000	11.7361
1	1	18337.5	195005600	148181	9.07	39.14	742.3	0.052728	1316.3	837612980	20.5461	4.29533	229043566	382214492	19.7615	1.96002	24	0.0182329	2			6	6		1	0	69	4.23411	17.9277	3	0	6	0	9	2.30259	2		50000	10.8198	40000	10.5966	10000	0	10000	9.21044
1	1	18337.5	195005600	148181	9.07	39.14	742.3	0.052728	1316.3	837612980	20.5461	4.29533	229043566	382214492	19.7615	1.96002	24	0.0182329	2	2	0				1	0	51	3.93183	15.4593	3	0	6	0	9	2.30259	3		16900	9.73507	16080	9.68533	10000	0	10000	9.21044
1	1	18337.5	195005600	148181	9.07	39.14	742.3	0.052728	1316.3	837612980	20.5461	4.29533	229043566	382214492	19.7615	1.96002	24	0.0182329	2	2	0	2	2		1	0	70	4.2485	18.0497	3	0			6	1.94591	3		90000	11.4076	75480	11.2316	84000	0	84000	11.3386
1	1	18337.5	195005600	148181	9.07	39.14	742.3	0.052728	1316.3	837612980	20.5461	4.29533	229043566	382214492	19.7615	1.96002	24	0.0182329	2	1	1	4	3		1	0	51	3.93183	15.4593	3	0	6	0	8	2.19722	3		130000	11.7753	30000	10.309	213000	0	213000	12.2691
1	1	18337.5	195005600	148181	9.07	39.14	742.3	0.052728	1316.3	837612980	20.5461	4.29533	229043566	382214492	19.7615	1.96002	24	0.0182329	2	2	0	4	2		1	0	50	3.91202	15.3039	3	0	6	0	8	2.19722	2		120000	11.6952	30000	10.309	61000	0	61000	11.0186
1	1	18337.5	195005600	148181	9.07	39.14	742.3	0.052728	1316.3	837612980	20.5461	4.29533	229043566	382214492	19.7615	1.96002	24	0.0182329	2	2	0	4	3		2	1	70	4.2485	18.0497	3	0	6	0		0	3		70000	11.1563	10000	9.21034	112000	0	112000	11.6263
1	1	18337.5	195005600	148181	9.07	39.14	742.3	0.052728	1316.3	837612980	20.5461	4.29533	229043566	382214492	19.7615	1.96002	24	0.0182329	2	2	0	5	1		1	0	61	4.11087	16.8993	3	0	6	0	6	1.94591	3		12000	9.39266	7000	8.85367	1500	0	1500	7.31389
1	1	18337.5	195005600	148181	9.07	39.14	742.3	0.052728	1316.3	837612980	20.5461	4.29533	229043566	382214492	19.7615	1.96002	24	0.0182329	2	2	0	4	4		2	1	69	4.23411	17.9277	3	0	6	0	8	2.19722	4		37200	10.5241	10000	9.21034	142000	0	142000	11.8636
1	1	18337.5	195005600	148181	9.07	39.14	742.3	0.052728	1316.3	837612980	20.5461	4.29533	229043566	382214492	19.7615	1.96002	24	0.0182329	2	2	0	2	1		1	0	61	4.11087	16.8993	3	0	6	0	8	2.19722	5		70000	11.1563	30000	10.309	57000	0	57000	10.9508
1	1	18337.5	195005600	148181	9.07	39.14	742.3	0.052728	1316.3	837612980	20.5461	4.29533	229043566	382214492	19.7615	1.96002	24	0.0182329	2	2	0	4	2		2	1	56	4.02535	16.2035	3	0	6	0	11	2.48491	3		15000	9.61581	20000	9.90349	53300	0	53300	10.8837
1	1	18337.5	195005600	148181	9.07	39.14	742.3	0.052728	1316.3	837612980	20.5461	4.29533	229043566	382214492	19.7615	1.96002	24	0.0182329	2	2	0	5	4		1	0	53	3.97029	15.7632	3	0	6	0	9	2.30259	2		130000	11.7753	45000	10.7144	65000	0	65000	11.0822
1	1	18337.5	195005600	148181	9.07	39.14	742.3	0.052728	1316.3	837612980	20.5461	4.29533	229043566	382214492	19.7615	1.96002	24	0.0182329	2	1	1	4	3		2	1	48	3.8712	14.9862	3	0	6	0	12	2.56495	4		20000	9.90349	10000	9.21034	1000	0	1000	6.90875
1	1	18337.5	195005600	148181	9.07	39.14	742.3	0.052728	1316.3	837612980	20.5461	4.29533	229043566	382214492	19.7615	1.96002	24	0.0182329	2	2	0	3	6		2	1	37	3.61092	13.0387	3	0	6	0	12	2.56495	2		50000	10.8198	42000	10.6454	40000	0	40000	10.5967
1	1	18337.5	195005600	148181	9.07	39.14	742.3	0.052728	1316.3	837612980	20.5461	4.29533	229043566	382214492	19.7615	1.96002	24	0.0182329	2	2	0	3	2		1	0	47	3.85015	14.8236	3	0	6	0	12	2.56495	2		58000	10.9682	46000	10.7364	16000		16000	9.68041
1	1	18337.5	195005600	148181	9.07	39.14	742.3	0.052728	1316.3	837612980	20.5461	4.29533	229043566	382214492	19.7615	1.96002	24	0.0182329	2	2	0	2	2		1	0	48	3.8712	14.9862	1	1	6	0	9	2.30259	3		14192	9.56043	11236	9.32688	17000		17000	9.74103
1	1	18337.5	195005600	148181	9.07	39.14	742.3	0.052728	1316.3	837612980	20.5461	4.29533	229043566	382214492	19.7615	1.96002	24	0.0182329	2	2	0	3	3		2	1	45	3.80666	14.4907	1	1	6	0	15	2.77259	2		21869	9.99283	17556	9.77315			0	0
1	1	18337.5	195005600	148181	9.07	39.14	742.3	0.052728	1316.3	837612980	20.5461	4.29533	229043566	382214492	19.7615	1.96002	24	0.0182329	2	2	0	3	3		2	1	60	4.09434	16.7637	3	0	6	0	8	2.19722	3		15000	9.61581	12034	9.39549	6000		6000	8.69968
1	1	18337.5	195005600	148181	9.07	39.14	742.3	0.052728	1316.3	837612980	20.5461	4.29533	229043566	382214492	19.7615	1.96002	24	0.0182329	2	2	0	3	2		1	0	54	3.98898	15.912	3	0	6	0	9	2.30259	1		8450	9.04192	12119	9.40253			0	0
1	1	18337.5	195005600	148181	9.07	39.14	742.3	0.052728	1316.3	837612980	20.5461	4.29533	229043566	382214492	19.7615	1.96002	24	0.0182329	2	2	0	4	4		1	0	45	3.80666	14.4907	3	0	6	0	9	2.30259	2		50400	10.8277	20000	9.90349	25000	0	25000	10.1267
1	1	18337.5	195005600	148181	9.07	39.14	742.3	0.052728	1316.3	837612980	20.5461	4.29533	229043566	382214492	19.7615	1.96002	24	0.0182329	2	2	0	4	4		2	1	62	4.12713	17.0332	3	0	6	0	9	2.30259	2		69120	11.1436	14785	9.60137	82000		82000	11.3145
1	1	18337.5	195005600	148181	9.07	39.14	742.3	0.052728	1316.3	837612980	20.5461	4.29533	229043566	382214492	19.7615	1.96002	24	0.0182329	2	2	0	4	3		1	0	59	4.07754	16.6263	1	1	6	0	9	2.30259	2		24336	10.0997	23301	10.0563	73000	0	73000	11.1982
1	1	18337.5	195005600	148181	9.07	39.14	742.3	0.052728	1316.3	837612980	20.5461	4.29533	229043566	382214492	19.7615	1.96002	24	0.0182329	2	2	0	4	3		1	0	68	4.21951	17.8042	3	0	6	0	6	1.94591	2		131040	11.7833	11002	9.30583	75000		75000	11.2253
1	1	18337.5	195005600	148181	9.07	39.14	742.3	0.052728	1316.3	837612980	20.5461	4.29533	229043566	382214492	19.7615	1.96002	24	0.0182329	2	2	0	3	3		2	1	59	4.07754	16.6263	3	0	6	0	9	2.30259	2		96000	11.4721	14280	9.56662	94000	0	94000	11.4511
1	1	18337.5	195005600	148181	9.07	39.14	742.3	0.052728	1316.3	837612980	20.5461	4.29533	229043566	382214492	19.7615	1.96002	24	0.0182329	2	2	0	1	3		2	1	49	3.89182	15.1463	3	0	6	0	9	2.30259	2		15260	9.63299	8500	9.04782	100000	0	100000	11.5129
1	1	18337.5	195005600	148181	9.07	39.14	742.3	0.052728	1316.3	837612980	20.5461	4.29533	229043566	382214492	19.7615	1.96002	24	0.0182329	2	2	0	3	3		1	0	68	4.21951	17.8042	1	1	6	0	9	2.30259	3		34900	10.4602	10500	9.25913	-1	0	-1	#NUM!
1	1	18337.5	195005600	148181	9.07	39.14	742.3	0.052728	1316.3	837612980	20.5461	4.29533	229043566	382214492	19.7615	1.96002	24	0.0182329	2	2	0	3	3		1	0	65	4.17439	17.4255	3	0	6	0	9	2.30259	2		8496	9.04735	9800	9.19014	-1	-1	-2	#NUM!
1	1	18337.5	195005600	148181	9.07	39.14	742.3	0.052728	1316.3	837612980	20.5461	4.29533	229043566	382214492	19.7615	1.96002	24	0.0182329	2	2	0	3	6		1	0	38	3.63759	13.232	3	0	6	0	9	2.30259	2		13540	9.5134	7830	8.96572	-1	0	-1	#NUM!
1	1	18337.5	195005600	148181	9.07	39.14	742.3	0.052728	1316.3	837612980	20.5461	4.29533	229043566	382214492	19.7615	1.96002	24	0.0182329	2	2	0	3	3		2	1	42	3.73767	13.9702	3	0	6	0	9	2.30259	2		15200	9.62905	9090	9.11493	-1	0	-1	#NUM!
1	1	18337.5	195005600	148181	9.07	39.14	742.3	0.052728	1316.3	837612980	20.5461	4.29533	229043566	382214492	19.7615	1.96002	24	0.0182329	2	2	0	4	2		2	1	51	3.93183	15.4593	3	0	6	0	12	2.56495	3		17400	9.76423	7780	8.95931	-1	0	-1	#NUM!
1	1	18337.5	195005600	148181	9.07	39.14	742.3	0.052728	1316.3	837612980	20.5461	4.29533	229043566	382214492	19.7615	1.96002	24	0.0182329	2	1	1	2	3		1	0	48	3.8712	14.9862	3	0	6	0	9	2.30259	2		24000	10.0858	20000	9.90349	-1	-1	-2	#NUM!
1	1	18337.5	195005600	148181	9.07	39.14	742.3	0.052728	1316.3	837612980	20.5461	4.29533	229043566	382214492	19.7615	1.96002	24	0.0182329	2	2	0	2	3		2	1	52	3.95124	15.6123	3	0	6	0	9	2.30259	3		21360	9.96928	10620	9.27049	-1	0	-1	#NUM!
1	1	18337.5	195005600	148181	9.07	39.14	742.3	0.052728	1316.3	837612980	20.5461	4.29533	229043566	382214492	19.7615	1.96002	24	0.0182329	2	2	0	3	3		1	0	51	3.93183	15.4593	3	0	6	0	9	2.30259	1		32143	10.3779	23427	10.0616	162000		162000	11.9954
1	1	18337.5	195005600	148181	9.07	39.14	742.3	0.052728	1316.3	837612980	20.5461	4.29533	229043566	382214492	19.7615	1.96002	24	0.0182329	2	2	0	3	3		2	1	60	4.09434	16.7637	3	0	6	0	9	2.30259	2		13787	9.53148	6116	8.71866	2500		2500	7.82445
1	1	18337.5	195005600	148181	9.07	39.14	742.3	0.052728	1316.3	837612980	20.5461	4.29533	229043566	382214492	19.7615	1.96002	24	0.0182329	2	2	0	3	3		1	0	65	4.17439	17.4255	3	0	6	0	9	2.30259	1		11414	9.3426	10754	9.28303	2500		2500	7.82445
1	1	18337.5	195005600	148181	9.07	39.14	742.3	0.052728	1316.3	837612980	20.5461	4.29533	229043566	382214492	19.7615	1.96002	24	0.0182329	2	2	0	3	3		2	1	66	4.18965	17.5532	3	0	6	0	9	2.30259	1		13970	9.54467	10845	9.29146	2000		2000	7.6014
1	1	18337.5	195005600	148181	9.07	39.14	742.3	0.052728	1316.3	837612980	20.5461	4.29533	229043566	382214492	19.7615	1.96002	24	0.0182329	2	2	0	3	3		1	0	42	3.73767	13.9702	3	0	6	0	9	2.30259	1		14209	9.56163	11585	9.35747	32000		32000	10.3735
1	1	18337.5	195005600	148181	9.07	39.14	742.3	0.052728	1316.3	837612980	20.5461	4.29533	229043566	382214492	19.7615	1.96002	24	0.0182329	2	2	0	3	2		2	1	55	4.00733	16.0587	3	0	6	0	9	2.30259	1		16400	9.70504	12736	9.45219	2300		2300	7.7411
1	1	18337.5	195005600	148181	9.07	39.14	742.3	0.052728	1316.3	837612980	20.5461	4.29533	229043566	382214492	19.7615	1.96002	24	0.0182329	2	2	0	4	6		1	0	45	3.80666	14.4907	1	1	6	0	9	2.30259	1		30598	10.3287	12009	9.39341	52000		52000	10.859
1	1	18337.5	195005600	148181	9.07	39.14	742.3	0.052728	1316.3	837612980	20.5461	4.29533	229043566	382214492	19.7615	1.96002	24	0.0182329	2	2	0	3	3		1	0	46	3.82864	14.6585	1	1	6	0	12	2.56495	1		19086	9.85671	17980	9.79702	53000		53000	10.8781
1	1	18337.5	195005600	148181	9.07	39.14	742.3	0.052728	1316.3	837612980	20.5461	4.29533	229043566	382214492	19.7615	1.96002	24	0.0182329	2	2	0	4	6		1	0	52	3.95124	15.6123	3	0	6	0	12	2.56495	1		9639	9.17357	7449	8.91584	143000		143000	11.8706
1	1	18337.5	195005600	148181	9.07	39.14	742.3	0.052728	1316.3	837612980	20.5461	4.29533	229043566	382214492	19.7615	1.96002	24	0.0182329	2	2	0	4	4		2	1	62	4.12713	17.0332	3	0	6	0	9	2.30259	2		17047	9.74373	13806	9.53286		0	0	0
1	1	18337.5	195005600	148181	9.07	39.14	742.3	0.052728	1316.3	837612980	20.5461	4.29533	229043566	382214492	19.7615	1.96002	24	0.0182329	2	2	0	5	4		2	1	66	4.18965	17.5532	3	0	6	0	9	2.30259	2		4240	8.35232	5525	8.61704	10600	0	10600	9.2687
1	1	18337.5	195005600	148181	9.07	39.14	742.3	0.052728	1316.3	837612980	20.5461	4.29533	229043566	382214492	19.7615	1.96002	24	0.0182329	2	2	0	1	3		1	0	54	3.98898	15.912	1	1	3	1	9	2.30259	3		12590	9.44066	16855	9.7324	12000	0	12000	9.39275
1	1	18337.5	195005600	148181	9.07	39.14	742.3	0.052728	1316.3	837612980	20.5461	4.29533	229043566	382214492	19.7615	1.96002	24	0.0182329	2	2	0	3	6		2	1	46	3.82864	14.6585	3	0	6	0	9	2.30259	2		11527	9.35245	15540	9.65117	5000	0	5000	8.51739
1	1	18337.5	195005600	148181	9.07	39.14	742.3	0.052728	1316.3	837612980	20.5461	4.29533	229043566	382214492	19.7615	1.96002	24	0.0182329	2	1	1	4	3		1	0	42	3.73767	13.9702	3	0	6	0	9	2.30259	2		16900	9.73507	10753	9.28294	15000	0	15000	9.61587
1	1	18337.5	195005600	148181	9.07	39.14	742.3	0.052728	1316.3	837612980	20.5461	4.29533	229043566	382214492	19.7615	1.96002	24	0.0182329	2	2	0	4	3		2	1	69	4.23411	17.9277	3	0	6	0	9	2.30259	4		11950	9.38849	11408	9.34207	3000	0	3000	8.0067
1	1	18337.5	195005600	148181	9.07	39.14	742.3	0.052728	1316.3	837612980	20.5461	4.29533	229043566	382214492	19.7615	1.96002	24	0.0182329	2	2	0	3	3		1	0	56	4.02535	16.2035	3	0	6	0	12	2.56495	2		23100	10.0476	19250	9.86527	32000	0	32000	10.3735
1	1	18337.5	195005600	148181	9.07	39.14	742.3	0.052728	1316.3	837612980	20.5461	4.29533	229043566	382214492	19.7615	1.96002	24	0.0182329	2	2	0	5	4		1	0	60	4.09434	16.7637	1	1	6	0	9	2.30259	4		14584	9.58768	9266	9.13411	27260	0	27260	10.2132
1	1	18337.5	195005600	148181	9.07	39.14	742.3	0.052728	1316.3	837612980	20.5461	4.29533	229043566	382214492	19.7615	1.96002	24	0.0182329	2	2	0	4	3		1	0	56	4.02535	16.2035	1	1	6	0	12	2.56495	2		23260	10.0545	28090	10.2432	82000	0	82000	11.3145
1	1	18337.5	195005600	148181	9.07	39.14	742.3	0.052728	1316.3	837612980	20.5461	4.29533	229043566	382214492	19.7615	1.96002	24	0.0182329	2	2	0	3	2		2	1	80	4.38203	19.2022	3	0	6	0	5	1.79176	2		46427	10.7456	18465	9.82363			0	0
1	1	18337.5	195005600	148181	9.07	39.14	742.3	0.052728	1316.3	837612980	20.5461	4.29533	229043566	382214492	19.7615	1.96002	24	0.0182329	2	2	0	4	2		1	0	56	4.02535	16.2035	3	0	6	0	12	2.56495	2		21415	9.97185	8246	9.01748			0	0
1	1	18337.5	195005600	148181	9.07	39.14	742.3	0.052728	1316.3	837612980	20.5461	4.29533	229043566	382214492	19.7615	1.96002	24	0.0182329	2	2	0	4	2		2	1	51	3.93183	15.4593	3	0	6	0	12	2.56495	3		30012	10.3094	11683	9.36589			0	0
1	1	18337.5	195005600	148181	9.07	39.14	742.3	0.052728	1316.3	837612980	20.5461	4.29533	229043566	382214492	19.7615	1.96002	24	0.0182329	2	2	0	4	1		2	1	36	3.58352	12.8416	3	0	6	0	12	2.56495	3		2165	7.68018	15984	9.67934			0	0
1	1	18337.5	195005600	148181	9.07	39.14	742.3	0.052728	1316.3	837612980	20.5461	4.29533	229043566	382214492	19.7615	1.96002	24	0.0182329	2	2	0	4	2		2	1	62	4.12713	17.0332	3	0	6	0	9	2.30259	2		25734	10.1556	30738	10.3333			0	0
1	1	18337.5	195005600	148181	9.07	39.14	742.3	0.052728	1316.3	837612980	20.5461	4.29533	229043566	382214492	19.7615	1.96002	24	0.0182329	2	2	0	3	2		1	0	51	3.93183	15.4593	3	0	6	0	12	2.56495	3		14337	9.5706	8370	9.03241			0	0
1	1	18337.5	195005600	148181	9.07	39.14	742.3	0.052728	1316.3	837612980	20.5461	4.29533	229043566	382214492	19.7615	1.96002	24	0.0182329	2	2	0	1	1		2	1	69	4.23411	17.9277	3	0	6	0	6	1.94591	2		11538	9.3534	26992	10.2033			0	0
1	1	18337.5	195005600	148181	9.07	39.14	742.3	0.052728	1316.3	837612980	20.5461	4.29533	229043566	382214492	19.7615	1.96002	24	0.0182329	2	2	0	3	1		1	0	61	4.11087	16.8993	1	1	6	0	9	2.30259	3		19136	9.85933	7111	8.8694			0	0
1	1	18337.5	195005600	148181	9.07	39.14	742.3	0.052728	1316.3	837612980	20.5461	4.29533	229043566	382214492	19.7615	1.96002	24	0.0182329	2	2	0	3	1		1	0	49	3.89182	15.1463	3	0	6	0	6	1.94591	1		18377	9.81886	7200	8.88184			0	0
1	1	18337.5	195005600	148181	9.07	39.14	742.3	0.052728	1316.3	837612980	20.5461	4.29533	229043566	382214492	19.7615	1.96002	24	0.0182329	2	1	1	4	3		1	0	42	3.73767	13.9702	3	0	6	0	9	2.30259	1		56280	10.9381	8827	9.08557	250000		250000	12.4292
1	1	18337.5	195005600	148181	9.07	39.14	742.3	0.052728	1316.3	837612980	20.5461	4.29533	229043566	382214492	19.7615	1.96002	24	0.0182329	2	2	0	3	3		1	0	58	4.06044	16.4872	3	0	6	0	9	2.30259	3		136320	11.8228	33793	10.428	290000		290000	12.5776
1	1	18337.5	195005600	148181	9.07	39.14	742.3	0.052728	1316.3	837612980	20.5461	4.29533	229043566	382214492	19.7615	1.96002	24	0.0182329	2	2	0	4	3		2	1	70	4.2485	18.0497	3	0	6	0	6	1.94591	3		19080	9.8564	16642	9.71968	63000		63000	11.0509
1	1	18337.5	195005600	148181	9.07	39.14	742.3	0.052728	1316.3	837612980	20.5461	4.29533	229043566	382214492	19.7615	1.96002	24	0.0182329	2	2	0	3	3		1	0	46	3.82864	14.6585	3	0	6	0	9	2.30259	1		149520	11.9152	15107	9.62291	145000		145000	11.8845
1	1	18337.5	195005600	148181	9.07	39.14	742.3	0.052728	1316.3	837612980	20.5461	4.29533	229043566	382214492	19.7615	1.96002	24	0.0182329	2	2	0	4	3		2	1	44	3.78419	14.3201	3	0	6	0	12	2.56495	1		49200	10.8036	9839	9.19411	72000		72000	11.1844
1	1	18337.5	195005600	148181	9.07	39.14	742.3	0.052728	1316.3	837612980	20.5461	4.29533	229043566	382214492	19.7615	1.96002	24	0.0182329	2	2	0	3	3		1	0	44	3.78419	14.3201	3	0	6	0	9	2.30259	1		82800	11.3242	11385	9.34005	60000		60000	11.0021
1	1	18337.5	195005600	148181	9.07	39.14	742.3	0.052728	1316.3	837612980	20.5461	4.29533	229043566	382214492	19.7615	1.96002	24	0.0182329	2	2	0	4	4		2	1	51	3.93183	15.4593	3	0	6	0	9	2.30259	1		65760	11.0938	11401	9.34146	120000		120000	11.6953
1	1	18337.5	195005600	148181	9.07	39.14	742.3	0.052728	1316.3	837612980	20.5461	4.29533	229043566	382214492	19.7615	1.96002	24	0.0182329	2	2	0	3	3		1	0	50	3.91202	15.3039	3	0	6	0	9	2.30259	1		32400	10.3859	9649	9.17461	140000		140000	11.8494
1	1	18337.5	195005600	148181	9.07	39.14	742.3	0.052728	1316.3	837612980	20.5461	4.29533	229043566	382214492	19.7615	1.96002	24	0.0182329	2	2	0	4	4		1	0	47	3.85015	14.8236	3	0	6	0	9	2.30259	1		57600	10.9613	10805	9.28776	84000		84000	11.3386
1	1	18337.5	195005600	148181	9.07	39.14	742.3	0.052728	1316.3	837612980	20.5461	4.29533	229043566	382214492	19.7615	1.96002	24	0.0182329	2	2	0	3	3		2	1	78	4.35671	18.9809	3	0	6	0	6	1.94591	3		16854	9.73234	11764	9.3728	6000		6000	8.69968
1	1	18337.5	195005600	148181	9.07	39.14	742.3	0.052728	1316.3	837612980	20.5461	4.29533	229043566	382214492	19.7615	1.96002	24	0.0182329	2	2	0	3	3		1	0	52	3.95124	15.6123	3	0	3	1	12	2.56495	2		76200	11.2411	20240	9.91542	68000		68000	11.1273
1	1	18337.5	195005600	148181	9.07	39.14	742.3	0.052728	1316.3	837612980	20.5461	4.29533	229043566	382214492	19.7615	1.96002	24	0.0182329	2	2	0	3	3		1	0	46	3.82864	14.6585	3	0	6	0	9	2.30259	3		78000	11.2645	11843	9.37949	23000		23000	10.0433
1	1	18337.5	195005600	148181	9.07	39.14	742.3	0.052728	1316.3	837612980	20.5461	4.29533	229043566	382214492	19.7615	1.96002	24	0.0182329	2	2	0	3	3		1	0	50	3.91202	15.3039	3	0	6	0	9	2.30259	2		27100	10.2073	17737	9.78341	13000		13000	9.47278
1	1	18337.5	195005600	148181	9.07	39.14	742.3	0.052728	1316.3	837612980	20.5461	4.29533	229043566	382214492	19.7615	1.96002	24	0.0182329	2	2	0	3	3		2	1	50	3.91202	15.3039	3	0	6	0	12	2.56495	1		126000	11.744	14786	9.60144	55000		55000	10.9151
1	1	18337.5	195005600	148181	9.07	39.14	742.3	0.052728	1316.3	837612980	20.5461	4.29533	229043566	382214492	19.7615	1.96002	24	0.0182329	2	2	0	3	3		1	0	71	4.26268	18.1704	3	0	6	0	6	1.94591	3		11520	9.35184	6510	8.78109	2500		2500	7.82445
1	1	18337.5	195005600	148181	9.07	39.14	742.3	0.052728	1316.3	837612980	20.5461	4.29533	229043566	382214492	19.7615	1.96002	24	0.0182329	2	2	0	3	3		1	0	53	3.97029	15.7632	3	0	6	0	9	2.30259	3		98500	11.4978	144007	11.8776	60000		60000	11.0021
1	1	18337.5	195005600	148181	9.07	39.14	742.3	0.052728	1316.3	837612980	20.5461	4.29533	229043566	382214492	19.7615	1.96002	24	0.0182329	2	2	0	3	3		2	1	64	4.15888	17.2963	3	0	6	0	6	1.94591	3		11520	9.35184	10500	9.25913	6540		6540	8.78585
1	1	18337.5	195005600	148181	9.07	39.14	742.3	0.052728	1316.3	837612980	20.5461	4.29533	229043566	382214492	19.7615	1.96002	24	0.0182329	2	2	0	4	2		1	0	48	3.8712	14.9862	3	0	6	0	9	2.30259	3		31695	10.3639	14620	9.59015	23000	0	23000	10.0433
1	1	18337.5	195005600	148181	9.07	39.14	742.3	0.052728	1316.3	837612980	20.5461	4.29533	229043566	382214492	19.7615	1.96002	24	0.0182329	2	2	0	3	2		1	0	51	3.93183	15.4593	3	0	6	0	9	2.30259	2		26000	10.1659	9830	9.19319	12400	0	12400	9.42553
1	1	18337.5	195005600	148181	9.07	39.14	742.3	0.052728	1316.3	837612980	20.5461	4.29533	229043566	382214492	19.7615	1.96002	24	0.0182329	2	1	1	4	3		1	0	47	3.85015	14.8236	3	0	6	0	9	2.30259	2		80000	11.2898	60000	11.0021	19000	0	19000	9.85225
1	1	18337.5	195005600	148181	9.07	39.14	742.3	0.052728	1316.3	837612980	20.5461	4.29533	229043566	382214492	19.7615	1.96002	24	0.0182329	2	2	0	3	2		1	0	50	3.91202	15.3039	3	0	6	0	9	2.30259	2		35000	10.4631	16000	9.68034	21500	0	21500	9.97585
1	1	18337.5	195005600	148181	9.07	39.14	742.3	0.052728	1316.3	837612980	20.5461	4.29533	229043566	382214492	19.7615	1.96002	24	0.0182329	2	2	0	4	3		1	0	44	3.78419	14.3201	1	1	6	0	15	2.77259	2		29300	10.2853	7003	8.85409	30000	0	30000	10.309
1	1	18337.5	195005600	148181	9.07	39.14	742.3	0.052728	1316.3	837612980	20.5461	4.29533	229043566	382214492	19.7615	1.96002	24	0.0182329	2	2	0	4	2		1	0	43	3.7612	14.1466	3	0	6	0	9	2.30259	2		22520	10.0222	30831	10.3363	16200	0	16200	9.69283
1	1	18337.5	195005600	148181	9.07	39.14	742.3	0.052728	1316.3	837612980	20.5461	4.29533	229043566	382214492	19.7615	1.96002	24	0.0182329	2	2	0	4	3		2	1	67	4.20469	17.6794	3	0	6	0	6	1.94591	3		40000	10.5966	17136	9.74894	33000	0	33000	10.4043
1	1	18337.5	195005600	148181	9.07	39.14	742.3	0.052728	1316.3	837612980	20.5461	4.29533	229043566	382214492	19.7615	1.96002	24	0.0182329	2	2	0	2	2		1	0	44	3.78419	14.3201	3	0	6	0	9	2.30259	1		50000	10.8198	28000	10.24	43000	0	43000	10.669
1	1	18337.5	195005600	148181	9.07	39.14	742.3	0.052728	1316.3	837612980	20.5461	4.29533	229043566	382214492	19.7615	1.96002	24	0.0182329	2	2	0	2	2		2	1	54	3.98898	15.912	3	0	6	0	8	2.19722	3		50000	10.8198	18000	9.79813	70000	0	70000	11.1563
1	1	18337.5	195005600	148181	9.07	39.14	742.3	0.052728	1316.3	837612980	20.5461	4.29533	229043566	382214492	19.7615	1.96002	24	0.0182329	2	2	0	3	3		2	1	54	3.98898	15.912	1	1	6	0	8	2.19722	2		40000	10.5966	22000	9.9988	25000	0	25000	10.1267
1	1	18337.5	195005600	148181	9.07	39.14	742.3	0.052728	1316.3	837612980	20.5461	4.29533	229043566	382214492	19.7615	1.96002	24	0.0182329	2	2	0	3	2		2	1	44	3.78419	14.3201	3	0	6	0	9	2.30259	2		80000	11.2898	45000	10.7144	85600	0	85600	11.3575
1	1	18337.5	195005600	148181	9.07	39.14	742.3	0.052728	1316.3	837612980	20.5461	4.29533	229043566	382214492	19.7615	1.96002	24	0.0182329	2	2	0	5	3		1	0	37	3.61092	13.0387	3	0	6	0	15	2.77259	2		168264	12.0333	98899	11.5019	320000		320000	12.6761
1	1	18337.5	195005600	148181	9.07	39.14	742.3	0.052728	1316.3	837612980	20.5461	4.29533	229043566	382214492	19.7615	1.96002	24	0.0182329	2	1	1	3	6		2	1	32	3.46574	12.0113	3	0	6	0	12	2.56495	3		73580	11.2061	171560	12.0527	136000		136000	11.8204
1	1	18337.5	195005600	148181	9.07	39.14	742.3	0.052728	1316.3	837612980	20.5461	4.29533	229043566	382214492	19.7615	1.96002	24	0.0182329	2	1	1	4	3		1	0	41	3.71357	13.7906	1	1	6	0	12	2.56495	2		76312	11.2426	39813	10.5919	67000		67000	11.1125
1	1	18337.5	195005600	148181	9.07	39.14	742.3	0.052728	1316.3	837612980	20.5461	4.29533	229043566	382214492	19.7615	1.96002	24	0.0182329	2	2	0	4	3		2	1	45	3.80666	14.4907	3	0	6	0	12	2.56495	1		41614	10.6362	23375	10.0594	40000		40000	10.5967
1	1	18337.5	195005600	148181	9.07	39.14	742.3	0.052728	1316.3	837612980	20.5461	4.29533	229043566	382214492	19.7615	1.96002	24	0.0182329	2	2	0	4	2		1	0	52	3.95124	15.6123	3	0	6	0	9	2.30259	1		61572	11.028	35616	10.4806	6000		6000	8.69968
1	1	18337.5	195005600	148181	9.07	39.14	742.3	0.052728	1316.3	837612980	20.5461	4.29533	229043566	382214492	19.7615	1.96002	24	0.0182329	2	2	0	4	5		2	1	67	4.20469	17.6794	3	0	6	0	6	1.94591	3		5972	8.69484	6673	8.80582	28000		28000	10.24
1	1	18337.5	195005600	148181	9.07	39.14	742.3	0.052728	1316.3	837612980	20.5461	4.29533	229043566	382214492	19.7615	1.96002	24	0.0182329	2	2	0	5	3		1	0	45	3.80666	14.4907	3	0	6	0	13	2.63906	2		39718	10.5896	32362	10.3847	73800		73800	11.2091
1	1	18337.5	195005600	148181	9.07	39.14	742.3	0.052728	1316.3	837612980	20.5461	4.29533	229043566	382214492	19.7615	1.96002	24	0.0182329	2	2	0	1	3		1	0	46	3.82864	14.6585	3	0	6	0	9	2.30259	3		55161	10.918	24079	10.0891	49800		49800	10.8158
1	1	18337.5	195005600	148181	9.07	39.14	742.3	0.052728	1316.3	837612980	20.5461	4.29533	229043566	382214492	19.7615	1.96002	24	0.0182329	2	2	0	2	2		1	0	63	4.14313	17.1656	3	0	6	0	9	2.30259	3		36958	10.5175	33917	10.4317	5500		5500	8.61269
1	1	18337.5	195005600	148181	9.07	39.14	742.3	0.052728	1316.3	837612980	20.5461	4.29533	229043566	382214492	19.7615	1.96002	24	0.0182329	2	2	0	4	2		2	1	56	4.02535	16.2035	3	0	6	0	12	2.56495	4		26464	10.1835	28956	10.2735	77200		77200	11.2542
1	1	18337.5	195005600	148181	9.07	39.14	742.3	0.052728	1316.3	837612980	20.5461	4.29533	229043566	382214492	19.7615	1.96002	24	0.0182329	2	2	0	4	5		1	0	49	3.89182	15.1463	3	0	6	0	9	2.30259	3		106559	11.5765	28028	10.241	100800		100800	11.5209
1	1	18337.5	195005600	148181	9.07	39.14	742.3	0.052728	1316.3	837612980	20.5461	4.29533	229043566	382214492	19.7615	1.96002	24	0.0182329	2	1	1	5	4		1	0	48	3.8712	14.9862	3	0	6	0	9	2.30259	1		43498	10.6805	38456	10.5573	37800		37800	10.5401
1	1	18337.5	195005600	148181	9.07	39.14	742.3	0.052728	1316.3	837612980	20.5461	4.29533	229043566	382214492	19.7615	1.96002	24	0.0182329	2	2	0	3	1		1	0	54	3.98898	15.912	1	1	2	1	12	2.56495	2		57482	10.9592	34355	10.4445	33100		33100	10.4073
1	1	18337.5	195005600	148181	9.07	39.14	742.3	0.052728	1316.3	837612980	20.5461	4.29533	229043566	382214492	19.7615	1.96002	24	0.0182329	2	1	1	4	2		1	0	45	3.80666	14.4907	3	0	6	0	12	2.56495	3		52955	10.8772	26535	10.1862	57800		57800	10.9648
1	1	18337.5	195005600	148181	9.07	39.14	742.3	0.052728	1316.3	837612980	20.5461	4.29533	229043566	382214492	19.7615	1.96002	24	0.0182329	2	2	0	2	1		1	0	41	3.71357	13.7906	3	0	6	0	9	2.30259	1		36716	10.511	39835	10.5925	33000	0	33000	10.4043
1	1	18337.5	195005600	148181	9.07	39.14	742.3	0.052728	1316.3	837612980	20.5461	4.29533	229043566	382214492	19.7615	1.96002	24	0.0182329	2	2	0	3	2		1	0	48	3.8712	14.9862	3	0	6	0	9	2.30259	1		42013	10.6457	29379	10.288	54067	0	54067	10.898
1	1	18337.5	195005600	148181	9.07	39.14	742.3	0.052728	1316.3	837612980	20.5461	4.29533	229043566	382214492	19.7615	1.96002	24	0.0182329	2	2	0	2	1		1	0	49	3.89182	15.1463	3	0	6	0	9	2.30259	1		68022	11.1276	11892	9.38362	52000		52000	10.859
1	1	18337.5	195005600	148181	9.07	39.14	742.3	0.052728	1316.3	837612980	20.5461	4.29533	229043566	382214492	19.7615	1.96002	24	0.0182329	2	2	0	2	1		1	0	30	3.4012	11.5681	3	0	6	0	9	2.30259	1		34530	10.4496	23532	10.0661	16000	0	16000	9.68041
1	1	18337.5	195005600	148181	9.07	39.14	742.3	0.052728	1316.3	837612980	20.5461	4.29533	229043566	382214492	19.7615	1.96002	24	0.0182329	2	2	0	6	1		1	0	51	3.93183	15.4593	3	0	6	0	9	2.30259	3		48635	10.7921	26243	10.1752	88628	0	88628	11.3922
1	1	18337.5	195005600	148181	9.07	39.14	742.3	0.052728	1316.3	837612980	20.5461	4.29533	229043566	382214492	19.7615	1.96002	24	0.0182329	2	2	0	2	2		1	0	54	3.98898	15.912	3	0	6	0	9	2.30259	1		61423	11.0255	85631	11.3578	5200	0	5200	8.55661
1	1	18337.5	195005600	148181	9.07	39.14	742.3	0.052728	1316.3	837612980	20.5461	4.29533	229043566	382214492	19.7615	1.96002	24	0.0182329	2	2	0	4	2		1	0	41	3.71357	13.7906	1	1	6	0	9	2.30259	2		24241	10.0958	25108	10.1309	15716	0	15716	9.6625
1	1	18337.5	195005600	148181	9.07	39.14	742.3	0.052728	1316.3	837612980	20.5461	4.29533	229043566	382214492	19.7615	1.96002	24	0.0182329	2	2	0	2	2		2	1	65	4.17439	17.4255	3	0	6	0	2	1.09861	3		12182	9.40771	14162	9.55832	3100	0	3100	8.03948
1	1	18337.5	195005600	148181	9.07	39.14	742.3	0.052728	1316.3	837612980	20.5461	4.29533	229043566	382214492	19.7615	1.96002	24	0.0182329	2	2	0	3	3		2	1	55	4.00733	16.0587	3	0	6	0	9	2.30259	2		12664	9.44652	23277	10.0552	31420	0	31420	10.3552
1	1	18337.5	195005600	148181	9.07	39.14	742.3	0.052728	1316.3	837612980	20.5461	4.29533	229043566	382214492	19.7615	1.96002	24	0.0182329	2	2	0	3	3		1	0	36	3.58352	12.8416	3	0	6	0	9	2.30259	2		50469	10.8291	91963	11.4291	1200		1200	7.09091
1	1	18337.5	195005600	148181	9.07	39.14	742.3	0.052728	1316.3	837612980	20.5461	4.29533	229043566	382214492	19.7615	1.96002	24	0.0182329	2	2	0	3	3		1	0	53	3.97029	15.7632	3	0	6	0	12	2.56495	4		64060	11.0676	35455	10.476	146000		146000	11.8914
1	1	18337.5	195005600	148181	9.07	39.14	742.3	0.052728	1316.3	837612980	20.5461	4.29533	229043566	382214492	19.7615	1.96002	24	0.0182329	2	2	0	3	3		1	0	24	3.17805	10.1	3	0	6	0	9	2.30259	2		51227	10.844	51822	10.8556	1200		1200	7.09091
1	1	18337.5	195005600	148181	9.07	39.14	742.3	0.052728	1316.3	837612980	20.5461	4.29533	229043566	382214492	19.7615	1.96002	24	0.0182329	2	2	0	3	3		1	0	45	3.80666	14.4907	3	0	6	0	9	2.30259	3		49841	10.8166	42047	10.6465	23800		23800	10.0775
1	1	18337.5	195005600	148181	9.07	39.14	742.3	0.052728	1316.3	837612980	20.5461	4.29533	229043566	382214492	19.7615	1.96002	24	0.0182329	2	2	0	3	3		1	0	51	3.93183	15.4593	3	0	6	0	9	2.30259	2		68047	11.128	86518	11.3681	31200		31200	10.3482
1	1	18337.5	195005600	148181	9.07	39.14	742.3	0.052728	1316.3	837612980	20.5461	4.29533	229043566	382214492	19.7615	1.96002	24	0.0182329	2	2	0	5	4		1	0	53	3.97029	15.7632	3	0	6	0	6	1.94591	4		81590	11.3095	28959	10.2736	52000		52000	10.859
1	1	18337.5	195005600	148181	9.07	39.14	742.3	0.052728	1316.3	837612980	20.5461	4.29533	229043566	382214492	19.7615	1.96002	24	0.0182329	2	2	0	5	3		1	0	59	4.07754	16.6263	3	0	6	0	9	2.30259	4		95172	11.4634	34876	10.4596	40700		40700	10.614
1	1	18337.5	195005600	148181	9.07	39.14	742.3	0.052728	1316.3	837612980	20.5461	4.29533	229043566	382214492	19.7615	1.96002	24	0.0182329	2	2	0	2	3		1	0	44	3.78419	14.3201	3	0	6	0	12	2.56495	3		64939	11.0812	32310	10.3831	11500		11500	9.35019
1	1	18337.5	195005600	148181	9.07	39.14	742.3	0.052728	1316.3	837612980	20.5461	4.29533	229043566	382214492	19.7615	1.96002	24	0.0182329	2	2	0	4	2		1	0	76	4.33073	18.7553	1	1	3	1	9	2.30259	2		46740	10.7524	15729	9.66326	11000		11000	9.30574
1	1	18337.5	195005600	148181	9.07	39.14	742.3	0.052728	1316.3	837612980	20.5461	4.29533	229043566	382214492	19.7615	1.96002	24	0.0182329	2	2	0	2	2		2	1	58	4.06044	16.4872	3	0	6	0	9	2.30259	2		51980	10.8586	34195	10.4398	13100		13100	9.48044
1	1	18337.5	195005600	148181	9.07	39.14	742.3	0.052728	1316.3	837612980	20.5461	4.29533	229043566	382214492	19.7615	1.96002	24	0.0182329	2	2	0	4	2		1	0	48	3.8712	14.9862	3	0	6	0	9	2.30259	2		57974	10.9677	32409	10.3862	77000		77000	11.2516
1	1	18337.5	195005600	148181	9.07	39.14	742.3	0.052728	1316.3	837612980	20.5461	4.29533	229043566	382214492	19.7615	1.96002	24	0.0182329	2	2	0	4	2		1	0	52	3.95124	15.6123	1	1	6	0	9	2.30259	2		28516	10.2582	23069	10.0462	45000		45000	10.7144
1	1	18337.5	195005600	148181	9.07	39.14	742.3	0.052728	1316.3	837612980	20.5461	4.29533	229043566	382214492	19.7615	1.96002	24	0.0182329	2	2	0	2	2		1	0	57	4.04305	16.3463	1	1	3	1	6	1.94591	2		86880	11.3723	44101	10.6942	83000		83000	11.3266
1	1	18337.5	195005600	148181	9.07	39.14	742.3	0.052728	1316.3	837612980	20.5461	4.29533	229043566	382214492	19.7615	1.96002	24	0.0182329	2	1	1	4	4		1	0	56	4.02535	16.2035	3	0	6	0	9	2.30259	2		66500	11.105	27584	10.225	13000		13000	9.47278
1	1	18337.5	195005600	148181	9.07	39.14	742.3	0.052728	1316.3	837612980	20.5461	4.29533	229043566	382214492	19.7615	1.96002	24	0.0182329	2	2	0	2	2		1	0	34	3.52636	12.4352	3	0	6	0	9	2.30259	2		124400	11.7313	21470	9.97441	91000		91000	11.4186
1	1	18337.5	195005600	148181	9.07	39.14	742.3	0.052728	1316.3	837612980	20.5461	4.29533	229043566	382214492	19.7615	1.96002	24	0.0182329	2	1	1	2	2		1	0	41	3.71357	13.7906	3	0	6	0	9	2.30259	2		80000	11.2898	65483	11.0895	6500		6500	8.77971
1	1	18337.5	195005600	148181	9.07	39.14	742.3	0.052728	1316.3	837612980	20.5461	4.29533	229043566	382214492	19.7615	1.96002	24	0.0182329	2	2	0	2	2		1	0	54	3.98898	15.912	3	0	6	0	9	2.30259	2		56000	10.9331	15367	9.63998	55000		55000	10.9151
1	1	18337.5	195005600	148181	9.07	39.14	742.3	0.052728	1316.3	837612980	20.5461	4.29533	229043566	382214492	19.7615	1.96002	24	0.0182329	2	2	0	5	2		1	0	57	4.04305	16.3463	3	0	6	0	9	2.30259	2		29242	10.2834	18993	9.85183	32000		32000	10.3735
1	1	18337.5	195005600	148181	9.07	39.14	742.3	0.052728	1316.3	837612980	20.5461	4.29533	229043566	382214492	19.7615	1.96002	24	0.0182329	2	2	0	4	3		1	0	53	3.97029	15.7632	3	0	6	0	12	2.56495	1		100366	11.5166	17276	9.75707	151600		151600	11.929
1	1	18337.5	195005600	148181	9.07	39.14	742.3	0.052728	1316.3	837612980	20.5461	4.29533	229043566	382214492	19.7615	1.96002	24	0.0182329	2	2	0	4	4		1	0	60	4.09434	16.7637	3	0	6	0	9	2.30259	2		66017	11.0977	15202	9.62918	25000		25000	10.1267
1	1	18337.5	195005600	148181	9.07	39.14	742.3	0.052728	1316.3	837612980	20.5461	4.29533	229043566	382214492	19.7615	1.96002	24	0.0182329	2	2	0	4	4		2	1	40	3.68888	13.6078	3	0	6	0	12	2.56495	2		43791	10.6872	31625	10.3617	7000		7000	8.85381
1	1	18337.5	195005600	148181	9.07	39.14	742.3	0.052728	1316.3	837612980	20.5461	4.29533	229043566	382214492	19.7615	1.96002	24	0.0182329	2	2	0	3	3		2	1	55	4.00733	16.0587	3	0	6	0	9	2.30259	2		24573	10.1094	12980	9.47116	30600		30600	10.3288
1	1	18337.5	195005600	148181	9.07	39.14	742.3	0.052728	1316.3	837612980	20.5461	4.29533	229043566	382214492	19.7615	1.96002	24	0.0182329	2	2	0	4	3		1	0	47	3.85015	14.8236	3	0	6	0	9	2.30259	1		43544	10.6815	12047	9.39657	32000		32000	10.3735
1	1	18337.5	195005600	148181	9.07	39.14	742.3	0.052728	1316.3	837612980	20.5461	4.29533	229043566	382214492	19.7615	1.96002	24	0.0182329	2	2	0	5	4		1	0	46	3.82864	14.6585	1	1	6	0	9	2.30259	1		36858	10.5148	12963	9.46985	13500	0	13500	9.51052
1	1	18337.5	195005600	148181	9.07	39.14	742.3	0.052728	1316.3	837612980	20.5461	4.29533	229043566	382214492	19.7615	1.96002	24	0.0182329	2	2	0	5	4		1	0	75	4.31749	18.6407	3	0	6	0		0	4		31531	10.3587	11522	9.35201	16700	0	16700	9.72322
1	1	18337.5	195005600	148181	9.07	39.14	742.3	0.052728	1316.3	837612980	20.5461	4.29533	229043566	382214492	19.7615	1.96002	24	0.0182329	1	2	1	5	4		1	0	60	4.09434	16.7637	3	0	6	0	9	2.30259	3		23465	10.0633	17655	9.77877	6200	0	6200	8.73247
1	1	18337.5	195005600	148181	9.07	39.14	742.3	0.052728	1316.3	837612980	20.5461	4.29533	229043566	382214492	19.7615	1.96002	24	0.0182329	1	2	1	5	4		1	0	42	3.73767	13.9702	3	0	6	0	9	2.30259	2		55602	10.926	44420	10.7014	12000	0	12000	9.39275
1	1	18337.5	195005600	148181	9.07	39.14	742.3	0.052728	1316.3	837612980	20.5461	4.29533	229043566	382214492	19.7615	1.96002	24	0.0182329	2	2	0	5	4		1	0	52	3.95124	15.6123	3	0	6	0	6	1.94591	2		29250	10.2836	12956	9.46931	17100	0	17100	9.74689
1	1	18337.5	195005600	148181	9.07	39.14	742.3	0.052728	1316.3	837612980	20.5461	4.29533	229043566	382214492	19.7615	1.96002	24	0.0182329	2	2	0	5	4		1	0	56	4.02535	16.2035	3	0	6	0	9	2.30259	2		75066	11.2261	21957	9.99684	54000	0	54000	10.8968
1	1	18337.5	195005600	148181	9.07	39.14	742.3	0.052728	1316.3	837612980	20.5461	4.29533	229043566	382214492	19.7615	1.96002	24	0.0182329	2	2	0	5	4		1	0	79	4.36945	19.0921	1	1	6	0	6	1.94591	5		16863	9.73288	9605	9.17004	7000	0	7000	8.85381
1	1	18337.5	195005600	148181	9.07	39.14	742.3	0.052728	1316.3	837612980	20.5461	4.29533	229043566	382214492	19.7615	1.96002	24	0.0182329	2	2	0	5	4		1	0	46	3.82864	14.6585	1	1	6	0	9	2.30259	2		37673	10.5367	20107	9.90882	17000	0	17000	9.74103
1	1	18337.5	195005600	148181	9.07	39.14	742.3	0.052728	1316.3	837612980	20.5461	4.29533	229043566	382214492	19.7615	1.96002	24	0.0182329	2	2	0	5	4		1	0	66	4.18965	17.5532	3	0	6	0	9	2.30259	2		26680	10.1917	17556	9.77315	11200	0	11200	9.32376
1	1	18337.5	195005600	148181	9.07	39.14	742.3	0.052728	1316.3	837612980	20.5461	4.29533	229043566	382214492	19.7615	1.96002	24	0.0182329	2	2	0	5	4		1	0	56	4.02535	16.2035	3	0	6	0	9	2.30259	2		79745	11.2866	29148	10.2801	50000	0	50000	10.8198
1	1	18337.5	195005600	148181	9.07	39.14	742.3	0.052728	1316.3	837612980	20.5461	4.29533	229043566	382214492	19.7615	1.96002	24	0.0182329	2	2	0	6	6		1	0	52	3.95124	15.6123	3	0	6	0	16	2.83321	1		91600	11.4252	70000	11.1563	14600	0	14600	9.58885
1	1	18337.5	195005600	148181	9.07	39.14	742.3	0.052728	1316.3	837612980	20.5461	4.29533	229043566	382214492	19.7615	1.96002	24	0.0182329	2	2	0	3	3		1	0	38	3.63759	13.232	3	0	6	0	8	2.19722	1		61200	11.0219	31200	10.3482	30000	0	30000	10.309
1	1	18337.5	195005600	148181	9.07	39.14	742.3	0.052728	1316.3	837612980	20.5461	4.29533	229043566	382214492	19.7615	1.96002	24	0.0182329	2	2	0	3	3		1	0	70	4.2485	18.0497	1	1	6	0	9	2.30259	1		80000	11.2898	30000	10.309	50000	0	50000	10.8198
1	1	18337.5	195005600	148181	9.07	39.14	742.3	0.052728	1316.3	837612980	20.5461	4.29533	229043566	382214492	19.7615	1.96002	24	0.0182329	2	2	0	2	2		1	0	55	4.00733	16.0587	1	1	6	0	12	2.56495	2		176000	12.0782	319542	12.6746	403500		403500	12.9079
1	1	18337.5	195005600	148181	9.07	39.14	742.3	0.052728	1316.3	837612980	20.5461	4.29533	229043566	382214492	19.7615	1.96002	24	0.0182329	2	2	0	3	3		1	0	36	3.58352	12.8416	1	1	6	0	14	2.70805	1		120000	11.6952	95000	11.4616	25000	0	25000	10.1267
1	1	18337.5	195005600	148181	9.07	39.14	742.3	0.052728	1316.3	837612980	20.5461	4.29533	229043566	382214492	19.7615	1.96002	24	0.0182329	2	2	0	3	6		1	0	58	4.06044	16.4872	3	0	6	0	15	2.77259	2		96000	11.4721	80000	11.2898	14000	0	14000	9.54688
1	1	18337.5	195005600	148181	9.07	39.14	742.3	0.052728	1316.3	837612980	20.5461	4.29533	229043566	382214492	19.7615	1.96002	24	0.0182329	2	2	0	3	3		1	0	69	4.23411	17.9277	3	0	6	0	8	2.19722	3		52832	10.8749	25748	10.1561	27000	0	27000	10.2036
1	1	18337.5	195005600	148181	9.07	39.14	742.3	0.052728	1316.3	837612980	20.5461	4.29533	229043566	382214492	19.7615	1.96002	24	0.0182329	2	2	0	4	2		2	1	42	3.73767	13.9702	3	0	6	0	9	2.30259	2		80000	11.2898	60000	11.0021	98000	0	98000	11.4927
1	1	18337.5	195005600	148181	9.07	39.14	742.3	0.052728	1316.3	837612980	20.5461	4.29533	229043566	382214492	19.7615	1.96002	24	0.0182329	2	2	0	3	3		2	1	58	4.06044	16.4872	3	0	6	0	9	2.30259	3		50000	10.8198	15000	9.61581	21000	0	21000	9.95233
1	1	18337.5	195005600	148181	9.07	39.14	742.3	0.052728	1316.3	837612980	20.5461	4.29533	229043566	382214492	19.7615	1.96002	24	0.0182329	2	2	0	5	3		1	0	55	4.00733	16.0587	3	0	6	0	12	2.56495	2		50000	10.8198	15000	9.61581	51000	0	51000	10.8396
1	1	18337.5	195005600	148181	9.07	39.14	742.3	0.052728	1316.3	837612980	20.5461	4.29533	229043566	382214492	19.7615	1.96002	24	0.0182329	2	1	1	3	3		1	0	39	3.66356	13.4217	3	0	6	0	9	2.30259	2		20000	9.90349	20000	9.90349	2500	0	2500	7.82445
1	1	18337.5	195005600	148181	9.07	39.14	742.3	0.052728	1316.3	837612980	20.5461	4.29533	229043566	382214492	19.7615	1.96002	24	0.0182329	2	2	0	3	2		1	0	77	4.34381	18.8686	3	0	6	0	8	2.19722	3		75000	11.2252	30000	10.309	45000		45000	10.7144
1	1	18337.5	195005600	148181	9.07	39.14	742.3	0.052728	1316.3	837612980	20.5461	4.29533	229043566	382214492	19.7615	1.96002	24	0.0182329	2	2	0	5	4		2	1	42	3.73767	13.9702	1	1	6	0	9	2.30259	2		100000	11.5129	50000	10.8198	344119	0	344119	12.7487
1	1	18337.5	195005600	148181	9.07	39.14	742.3	0.052728	1316.3	837612980	20.5461	4.29533	229043566	382214492	19.7615	1.96002	24	0.0182329	2	2	0	5	4		1	0	52	3.95124	15.6123	1	1	6	0	11	2.48491	2		100000	11.5129	40000	10.5966	424071	0	424071	12.9577
1	1	18337.5	195005600	148181	9.07	39.14	742.3	0.052728	1316.3	837612980	20.5461	4.29533	229043566	382214492	19.7615	1.96002	24	0.0182329	2	2	0	4	6		1	0	51	3.93183	15.4593	3	0	6	0	9	2.30259	2		50000	10.8198	30000	10.309	149772		149772	11.9169
1	1	18337.5	195005600	148181	9.07	39.14	742.3	0.052728	1316.3	837612980	20.5461	4.29533	229043566	382214492	19.7615	1.96002	24	0.0182329	2	2	0	4	4		1	0	57	4.04305	16.3463	3	0	6	0	6	1.94591	2		40000	10.5966	28000	10.24	37688	0	37688	10.5371
1	1	18337.5	195005600	148181	9.07	39.14	742.3	0.052728	1316.3	837612980	20.5461	4.29533	229043566	382214492	19.7615	1.96002	24	0.0182329	2	2	0	4	6		1	0	51	3.93183	15.4593	3	0	6	0	9	2.30259	2		45000	10.7144	30000	10.309	131271	0	131271	11.785
1	1	18337.5	195005600	148181	9.07	39.14	742.3	0.052728	1316.3	837612980	20.5461	4.29533	229043566	382214492	19.7615	1.96002	24	0.0182329	2	1	1	4	4		1	0	49	3.89182	15.1463	3	0	6	0	9	2.30259	2		41000	10.6213	30000	10.309	53578	0	53578	10.8889
1	1	18337.5	195005600	148181	9.07	39.14	742.3	0.052728	1316.3	837612980	20.5461	4.29533	229043566	382214492	19.7615	1.96002	24	0.0182329	2			4	4		1	0	67	4.20469	17.6794	1	1	6	0	6	1.94591	2		38400	10.5558	25000	10.1266	274059	0	274059	12.5211
1	1	18337.5	195005600	148181	9.07	39.14	742.3	0.052728	1316.3	837612980	20.5461	4.29533	229043566	382214492	19.7615	1.96002	24	0.0182329	2	2	0	4	2		1	0	33	3.49651	12.2256	3	0	6	0	9	2.30259	1		84000	11.3386	30000	10.309	60000		60000	11.0021
1	1	18337.5	195005600	148181	9.07	39.14	742.3	0.052728	1316.3	837612980	20.5461	4.29533	229043566	382214492	19.7615	1.96002	24	0.0182329	1	1	1	3	3		1	0	68	4.21951	17.8042	3	0	6	0	8	2.19722	3		73000	11.1982	36000	10.4913	72000		72000	11.1844
1	1	18337.5	195005600	148181	9.07	39.14	742.3	0.052728	1316.3	837612980	20.5461	4.29533	229043566	382214492	19.7615	1.96002	24	0.0182329		2		2	2		1	0	66	4.18965	17.5532	3	0	6	0	3	1.38629	3		16000	9.68034	20000	9.90349	6000		6000	8.69968
1	1	18337.5	195005600	148181	9.07	39.14	742.3	0.052728	1316.3	837612980	20.5461	4.29533	229043566	382214492	19.7615	1.96002	24	0.0182329	2	1	1	4	2		1	0	51	3.93183	15.4593	3	0	6	0	8	2.19722	1		50000	10.8198	30000	10.309	30000		30000	10.309
1	1	18337.5	195005600	148181	9.07	39.14	742.3	0.052728	1316.3	837612980	20.5461	4.29533	229043566	382214492	19.7615	1.96002	24	0.0182329	2	2	0	3	3		1	0	49	3.89182	15.1463	3	0	6	0	9	2.30259	1		98000	11.4927	40000	10.5966	92000		92000	11.4296
1	1	18337.5	195005600	148181	9.07	39.14	742.3	0.052728	1316.3	837612980	20.5461	4.29533	229043566	382214492	19.7615	1.96002	24	0.0182329	2	2	0	3	3		1	0	37	3.61092	13.0387	3	0	6	0	12	2.56495	1		42000	10.6454	15000	9.61581	12000		12000	9.39275
1	1	18337.5	195005600	148181	9.07	39.14	742.3	0.052728	1316.3	837612980	20.5461	4.29533	229043566	382214492	19.7615	1.96002	24	0.0182329	2	1	1	5	2		1	0	61	4.11087	16.8993	1	1	6	0	1	0.693147	2		50000	10.8198	20000	9.90349	55000		55000	10.9151
1	1	18337.5	195005600	148181	9.07	39.14	742.3	0.052728	1316.3	837612980	20.5461	4.29533	229043566	382214492	19.7615	1.96002	24	0.0182329	2	2	0	3	2		1	0	48	3.8712	14.9862	1	1	3	1	9	2.30259	1		40000	10.5966	10000	9.21034	55000		55000	10.9151
1	1	18337.5	195005600	148181	9.07	39.14	742.3	0.052728	1316.3	837612980	20.5461	4.29533	229043566	382214492	19.7615	1.96002	24	0.0182329	2	2	0	4	6		1	0	64	4.15888	17.2963	3	0	6	0	6	1.94591	5		11000	9.30565	9000	9.10498	2000		2000	7.6014
1	1	18337.5	195005600	148181	9.07	39.14	742.3	0.052728	1316.3	837612980	20.5461	4.29533	229043566	382214492	19.7615	1.96002	24	0.0182329	2	2	0	4	3		1	0	33	3.49651	12.2256	3	0	6	0	12	2.56495	1		73200	11.201	40000	10.5966	33200		33200	10.4103
1	1	18337.5	195005600	148181	9.07	39.14	742.3	0.052728	1316.3	837612980	20.5461	4.29533	229043566	382214492	19.7615	1.96002	24	0.0182329	2	2	0	4	6		1	0	56	4.02535	16.2035	3	0	6	0	6	1.94591	2		40000	10.5966	24000	10.0858	16000		16000	9.68041
1	1	18337.5	195005600	148181	9.07	39.14	742.3	0.052728	1316.3	837612980	20.5461	4.29533	229043566	382214492	19.7615	1.96002	24	0.0182329	2	2	0	3	6		2	1	59	4.07754	16.6263	3	0	6	0	6	1.94591	2		12000	9.39266	9000	9.10498	3000		3000	8.0067
1	1	18337.5	195005600	148181	9.07	39.14	742.3	0.052728	1316.3	837612980	20.5461	4.29533	229043566	382214492	19.7615	1.96002	24	0.0182329	2	2	0	4	3		1	0	33	3.49651	12.2256	3	0	6	0	9	2.30259	1		58000	10.9682	24000	10.0858	34000		34000	10.4341
1	1	18337.5	195005600	148181	9.07	39.14	742.3	0.052728	1316.3	837612980	20.5461	4.29533	229043566	382214492	19.7615	1.96002	24	0.0182329	2	2	0	4	3		1	0	53	3.97029	15.7632	3	0	6	0	6	1.94591	1		75600	11.2332	36000	10.4913	39600		39600	10.5866
1	1	18337.5	195005600	148181	9.07	39.14	742.3	0.052728	1316.3	837612980	20.5461	4.29533	229043566	382214492	19.7615	1.96002	24	0.0182329	2	2	0	4	3		1	0	49	3.89182	15.1463	3	0	6	0	12	2.56495	1		36000	10.4913	18000	9.79813	18000		18000	9.79818
1	1	18337.5	195005600	148181	9.07	39.14	742.3	0.052728	1316.3	837612980	20.5461	4.29533	229043566	382214492	19.7615	1.96002	24	0.0182329	2	2	0	4	3		1	0	59	4.07754	16.6263	3	0	6	0	6	1.94591	2		35000	10.4631	24000	10.0858	11000		11000	9.30574
1	1	18337.5	195005600	148181	9.07	39.14	742.3	0.052728	1316.3	837612980	20.5461	4.29533	229043566	382214492	19.7615	1.96002	24	0.0182329	2	2	0	5	2		1	0	46	3.82864	14.6585	3	0	3	1	9	2.30259	2		50000	10.8198	48000	10.779	75000		75000	11.2253
1	1	18337.5	195005600	148181	9.07	39.14	742.3	0.052728	1316.3	837612980	20.5461	4.29533	229043566	382214492	19.7615	1.96002	24	0.0182329	2	2	0	5	4		2	1	48	3.8712	14.9862	3	0	6	0	9	2.30259	3		53000	10.878	45000	10.7144	57000		57000	10.9508
1	1	18337.5	195005600	148181	9.07	39.14	742.3	0.052728	1316.3	837612980	20.5461	4.29533	229043566	382214492	19.7615	1.96002	24	0.0182329	2	2	0	4	3		1	0	59	4.07754	16.6263	3	0	6	0	6	1.94591	3		38000	10.5453	25000	10.1266	37000		37000	10.5187
1	1	18337.5	195005600	148181	9.07	39.14	742.3	0.052728	1316.3	837612980	20.5461	4.29533	229043566	382214492	19.7615	1.96002	24	0.0182329	2	2	0	4	4		1	0	48	3.8712	14.9862	3	0	6	0	9	2.30259	3		53000	10.878	45000	10.7144	38000		38000	10.5454
1	1	18337.5	195005600	148181	9.07	39.14	742.3	0.052728	1316.3	837612980	20.5461	4.29533	229043566	382214492	19.7615	1.96002	24	0.0182329	2	2	0	4	4		1	0	53	3.97029	15.7632	3	0	6	0	9	2.30259	2		62000	11.0349	60000	11.0021	25300		25300	10.1386
1	1	18337.5	195005600	148181	9.07	39.14	742.3	0.052728	1316.3	837612980	20.5461	4.29533	229043566	382214492	19.7615	1.96002	24	0.0182329	2	2	0	4	3		1	0	49	3.89182	15.1463	3	0	6	0	9	2.30259	2		47000	10.7579	40000	10.5966	26200		26200	10.1736
1	1	18337.5	195005600	148181	9.07	39.14	742.3	0.052728	1316.3	837612980	20.5461	4.29533	229043566	382214492	19.7615	1.96002	24	0.0182329	2	2	0	3	3		1	0	36	3.58352	12.8416	3	0	6	0	9	2.30259	3		40120	10.5996	38000	10.5453	44600		44600	10.7055
1	1	18337.5	195005600	148181	9.07	39.14	742.3	0.052728	1316.3	837612980	20.5461	4.29533	229043566	382214492	19.7615	1.96002	24	0.0182329	2	2	0	4	2		1	0	46	3.82864	14.6585	3	0	6	0	9	2.30259	1		60000	11.0021	36000	10.4913	80000		80000	11.2898
1	1	18337.5	195005600	148181	9.07	39.14	742.3	0.052728	1316.3	837612980	20.5461	4.29533	229043566	382214492	19.7615	1.96002	24	0.0182329	2	2	0	2	3		1	0	67	4.20469	17.6794	3	0	6	0		0	3		42000	10.6454	25000	10.1266	53000		53000	10.8781
1	1	18337.5	195005600	148181	9.07	39.14	742.3	0.052728	1316.3	837612980	20.5461	4.29533	229043566	382214492	19.7615	1.96002	24	0.0182329	2	2	0	3	2		1	0	73	4.29046	18.408	3	0	6	0	6	1.94591	3		26400	10.1811	12000	9.39266	15000		15000	9.61587
1	1	18337.5	195005600	148181	9.07	39.14	742.3	0.052728	1316.3	837612980	20.5461	4.29533	229043566	382214492	19.7615	1.96002	24	0.0182329	2	2	0	2	3		1	0	64	4.15888	17.2963	3	0	6	0	6	1.94591	3		38000	10.5453	20000	9.90349	80000		80000	11.2898
1	1	18337.5	195005600	148181	9.07	39.14	742.3	0.052728	1316.3	837612980	20.5461	4.29533	229043566	382214492	19.7615	1.96002	24	0.0182329	2	2	0	6	2		1	0	40	3.68888	13.6078	3	0	6	0	12	2.56495	1		36000	10.4913	15000	9.61581	53000		53000	10.8781
1	1	18337.5	195005600	148181	9.07	39.14	742.3	0.052728	1316.3	837612980	20.5461	4.29533	229043566	382214492	19.7615	1.96002	24	0.0182329	2	2	0	3	6		1	0	42	3.73767	13.9702	3	0	6	0	9	2.30259	1		33600	10.4223	15000	9.61581	39000		39000	10.5713
1	1	18337.5	195005600	148181	9.07	39.14	742.3	0.052728	1316.3	837612980	20.5461	4.29533	229043566	382214492	19.7615	1.96002	24	0.0182329	2	2	0	6	3		1	0	42	3.73767	13.9702	3	0	6	0	9	2.30259	1		36000	10.4913	16000	9.68034	35000		35000	10.4631
1	1	18337.5	195005600	148181	9.07	39.14	742.3	0.052728	1316.3	837612980	20.5461	4.29533	229043566	382214492	19.7615	1.96002	24	0.0182329	2	2	0	3	2		1	0	60	4.09434	16.7637	3	0	6	0	9	2.30259	2		35400	10.4745	12000	9.39266	36000		36000	10.4913
1	1	18337.5	195005600	148181	9.07	39.14	742.3	0.052728	1316.3	837612980	20.5461	4.29533	229043566	382214492	19.7615	1.96002	24	0.0182329	2	2	0	3	3		1	0	48	3.8712	14.9862	3	0	6	0	9	2.30259	3		79920	11.2888	20000	9.90349	63000		63000	11.0509
1	1	18337.5	195005600	148181	9.07	39.14	742.3	0.052728	1316.3	837612980	20.5461	4.29533	229043566	382214492	19.7615	1.96002	24	0.0182329	2	2	0	3	1		1	0	43	3.7612	14.1466	3	0	6	0	9	2.30259	3		30000	10.309	21000	9.95228	40000		40000	10.5967
1	1	18337.5	195005600	148181	9.07	39.14	742.3	0.052728	1316.3	837612980	20.5461	4.29533	229043566	382214492	19.7615	1.96002	24	0.0182329	2	2	0	6	6		1	0	62	4.12713	17.0332	3	0	6	0	6	1.94591	2		15000	9.61581	15000	9.61581	6000		6000	8.69968
1	1	18337.5	195005600	148181	9.07	39.14	742.3	0.052728	1316.3	837612980	20.5461	4.29533	229043566	382214492	19.7615	1.96002	24	0.0182329	2	2	0	3	3		1	0	46	3.82864	14.6585	3	0	6	0	9	2.30259	2		36000	10.4913	36000	10.4913	23500		23500	10.0648
1	1	18337.5	195005600	148181	9.07	39.14	742.3	0.052728	1316.3	837612980	20.5461	4.29533	229043566	382214492	19.7615	1.96002	24	0.0182329	2	2	0	4	4		1	0	46	3.82864	14.6585	3	0	6	0	12	2.56495	1		51800	10.8551	30000	10.309	30000		30000	10.309
1	1	18337.5	195005600	148181	9.07	39.14	742.3	0.052728	1316.3	837612980	20.5461	4.29533	229043566	382214492	19.7615	1.96002	24	0.0182329	2	2	0	1	3		1	0	47	3.85015	14.8236	1	1	3	1	12	2.56495	2		26000	10.1659	25000	10.1266	2000		2000	7.6014
1	1	18337.5	195005600	148181	9.07	39.14	742.3	0.052728	1316.3	837612980	20.5461	4.29533	229043566	382214492	19.7615	1.96002	24	0.0182329	2	2	0	3	2		1	0	47	3.85015	14.8236	3	0	6	0	12	2.56495	2		47000	10.7579	35000	10.4631	12000		12000	9.39275
1	1	18337.5	195005600	148181	9.07	39.14	742.3	0.052728	1316.3	837612980	20.5461	4.29533	229043566	382214492	19.7615	1.96002	24	0.0182329	2	2	0	2	2		1	0	66	4.18965	17.5532	3	0	6	0	6	1.94591	3		12000	9.39266	10000	9.21034	2300		2300	7.7411
1	1	18337.5	195005600	148181	9.07	39.14	742.3	0.052728	1316.3	837612980	20.5461	4.29533	229043566	382214492	19.7615	1.96002	24	0.0182329	2	2	0	3	3		1	0	52	3.95124	15.6123	3	0	6	0	9	2.30259	2		38000	10.5453	28000	10.24	12000		12000	9.39275
1	1	18337.5	195005600	148181	9.07	39.14	742.3	0.052728	1316.3	837612980	20.5461	4.29533	229043566	382214492	19.7615	1.96002	24	0.0182329	2	2	0	5	3		1	0	49	3.89182	15.1463	3	0	6	0	9	2.30259	1		48000	10.779	18000	9.79813	62400	0	62400	11.0413
1	1	18337.5	195005600	148181	9.07	39.14	742.3	0.052728	1316.3	837612980	20.5461	4.29533	229043566	382214492	19.7615	1.96002	24	0.0182329	2	2	0	5	3		1	0	67	4.20469	17.6794	1	1	6	0	6	1.94591	1		14400	9.57498	11000	9.30565	23000	0	23000	10.0433
1	1	18337.5	195005600	148181	9.07	39.14	742.3	0.052728	1316.3	837612980	20.5461	4.29533	229043566	382214492	19.7615	1.96002	24	0.0182329	2	2	0	5	5		1	0	49	3.89182	15.1463	3	0	6	0	9	2.30259	1		39000	10.5713	27000	10.2036	92100	0	92100	11.4306
1	1	18337.5	195005600	148181	9.07	39.14	742.3	0.052728	1316.3	837612980	20.5461	4.29533	229043566	382214492	19.7615	1.96002	24	0.0182329	2	2	0	5	3		1	0	66	4.18965	17.5532	3	0	6	0	9	2.30259	1		42000	10.6454	13000	9.4727	92800	0	92800	11.4382
1	1	18337.5	195005600	148181	9.07	39.14	742.3	0.052728	1316.3	837612980	20.5461	4.29533	229043566	382214492	19.7615	1.96002	24	0.0182329	2	2	0	5	5		1	0	39	3.66356	13.4217	3	0	6	0	9	2.30259	1		42000	10.6454	37000	10.5187	92400	0	92400	11.4339
1	1	18337.5	195005600	148181	9.07	39.14	742.3	0.052728	1316.3	837612980	20.5461	4.29533	229043566	382214492	19.7615	1.96002	24	0.0182329	2	2	0	4	4		1	0	46	3.82864	14.6585	3	0	6	0	9	2.30259	1		30000	10.309	13000	9.4727	59100	0	59100	10.987
1	1	18337.5	195005600	148181	9.07	39.14	742.3	0.052728	1316.3	837612980	20.5461	4.29533	229043566	382214492	19.7615	1.96002	24	0.0182329	2	2	0	5	5		1	0	41	3.71357	13.7906	3	0	6	0	9	2.30259	1		30000	10.309	21000	9.95228	93500	0	93500	11.4457
1	1	18337.5	195005600	148181	9.07	39.14	742.3	0.052728	1316.3	837612980	20.5461	4.29533	229043566	382214492	19.7615	1.96002	24	0.0182329	2	2	0	5	5		1	0	49	3.89182	15.1463	3	0	6	0	9	2.30259	1		36000	10.4913	15000	9.61581	91800	0	91800	11.4274
1	1	18337.5	195005600	148181	9.07	39.14	742.3	0.052728	1316.3	837612980	20.5461	4.29533	229043566	382214492	19.7615	1.96002	24	0.0182329	2	2	0	4	4		1	0	54	3.98898	15.912	3	0	6	0	12	2.56495	1		32000	10.3735	19000	9.85219	61000	0	61000	11.0186
1	1	18337.5	195005600	148181	9.07	39.14	742.3	0.052728	1316.3	837612980	20.5461	4.29533	229043566	382214492	19.7615	1.96002	24	0.0182329	2	2	0	3	4		1	0	57	4.04305	16.3463	1	1	6	0	3	1.38629	2		60000	11.0021	15000	9.61581	60000		60000	11.0021
1	1	18337.5	195005600	148181	9.07	39.14	742.3	0.052728	1316.3	837612980	20.5461	4.29533	229043566	382214492	19.7615	1.96002	24	0.0182329	2	2	0	3	4		1	0	47	3.85015	14.8236	3	0	6	0	9	2.30259	2		58000	10.9682	22000	9.9988	62800		62800	11.0477
1	1	18337.5	195005600	148181	9.07	39.14	742.3	0.052728	1316.3	837612980	20.5461	4.29533	229043566	382214492	19.7615	1.96002	24	0.0182329	2	2	0	3	4		1	0	64	4.15888	17.2963	3	0	6	0	2	1.09861	3		55000	10.9151	20000	9.90349	89000		89000	11.3964
1	1	18337.5	195005600	148181	9.07	39.14	742.3	0.052728	1316.3	837612980	20.5461	4.29533	229043566	382214492	19.7615	1.96002	24	0.0182329	2	2	0	3	4		1	0	40	3.68888	13.6078	3	0	6	0	9	2.30259	2		47000	10.7579	17000	9.74097	77000		77000	11.2516
1	1	18337.5	195005600	148181	9.07	39.14	742.3	0.052728	1316.3	837612980	20.5461	4.29533	229043566	382214492	19.7615	1.96002	24	0.0182329	2	2	0	4	3		2	1	66	4.18965	17.5532	3	0	6	0	2	1.09861	3		31000	10.3417	13000	9.4727	54000		54000	10.8968
1	1	18337.5	195005600	148181	9.07	39.14	742.3	0.052728	1316.3	837612980	20.5461	4.29533	229043566	382214492	19.7615	1.96002	24	0.0182329	2	1	1	4	4		1	0	50	3.91202	15.3039	1	1	6	0	8	2.19722	2		55000	10.9151	17000	9.74097	80000		80000	11.2898
1	1	18337.5	195005600	148181	9.07	39.14	742.3	0.052728	1316.3	837612980	20.5461	4.29533	229043566	382214492	19.7615	1.96002	24	0.0182329	2	2	0	4	3		1	0	46	3.82864	14.6585	3	0	6	0	8	2.19722	2		54000	10.8967	20000	9.90349	96000		96000	11.4721
1	1	18337.5	195005600	148181	9.07	39.14	742.3	0.052728	1316.3	837612980	20.5461	4.29533	229043566	382214492	19.7615	1.96002	24	0.0182329	2	2	0	4	4		1	0	54	3.98898	15.912	3	0	6	0	3	1.38629	2		68536	11.1351	30000	10.309	185000		185000	12.1281
1	1	18337.5	195005600	148181	9.07	39.14	742.3	0.052728	1316.3	837612980	20.5461	4.29533	229043566	382214492	19.7615	1.96002	24	0.0182329	2	2	0	4	2		1	0	53	3.97029	15.7632	3	0	6	0	9	2.30259	3		44520	10.7037	15000	9.61581	44520		44520	10.7037
1	1	18337.5	195005600	148181	9.07	39.14	742.3	0.052728	1316.3	837612980	20.5461	4.29533	229043566	382214492	19.7615	1.96002	24	0.0182329	2	2	0	4	4		1	0	65	4.17439	17.4255	3	0	6	0	4	1.60944	2		20000	9.90349	10000	9.21034	130000		130000	11.7753
1	1	18337.5	195005600	148181	9.07	39.14	742.3	0.052728	1316.3	837612980	20.5461	4.29533	229043566	382214492	19.7615	1.96002	24	0.0182329	2	1	1	3	2		1	0	44	3.78419	14.3201	3	0	6	0	8	2.19722	2		20000	9.90349	10000	9.21034	47000		47000	10.7579
1	1	18337.5	195005600	148181	9.07	39.14	742.3	0.052728	1316.3	837612980	20.5461	4.29533	229043566	382214492	19.7615	1.96002	24	0.0182329	2	2	0	3	3		1	0	57	4.04305	16.3463	1	1	3	1	10	2.3979	2		35000	10.4631	15000	9.61581	55000		55000	10.9151
1	1	18337.5	195005600	148181	9.07	39.14	742.3	0.052728	1316.3	837612980	20.5461	4.29533	229043566	382214492	19.7615	1.96002	24	0.0182329	2	2	0	4	3		2	1	48	3.8712	14.9862	3	0	6	0	8	2.19722	3		60000	11.0021	24000	10.0858	42000		42000	10.6454
1	1	18337.5	195005600	148181	9.07	39.14	742.3	0.052728	1316.3	837612980	20.5461	4.29533	229043566	382214492	19.7615	1.96002	24	0.0182329	2	1	1	4	3		1	0	51	3.93183	15.4593	3	0	6	0	9	2.30259	2		30000	10.309	20000	9.90349	5000		5000	8.51739
1	1	18337.5	195005600	148181	9.07	39.14	742.3	0.052728	1316.3	837612980	20.5461	4.29533	229043566	382214492	19.7615	1.96002	24	0.0182329	2	1	1	3	3		1	0	46	3.82864	14.6585	1	1	6	0	8	2.19722			60000	11.0021	10000	9.21034	71000		71000	11.1704
1	1	18337.5	195005600	148181	9.07	39.14	742.3	0.052728	1316.3	837612980	20.5461	4.29533	229043566	382214492	19.7615	1.96002	24	0.0182329	2	2	0	3	3		1	0	42	3.73767	13.9702	1	1	6	0	8	2.19722	2		50000	10.8198	12000	9.39266	58000		58000	10.9682
1	1	18337.5	195005600	148181	9.07	39.14	742.3	0.052728	1316.3	837612980	20.5461	4.29533	229043566	382214492	19.7615	1.96002	24	0.0182329	2	1	1	3	3		1	0	52	3.95124	15.6123	1	1	1	1	9	2.30259	2		60000	11.0021	40000	10.5966	73000		73000	11.1982
1	1	18337.5	195005600	148181	9.07	39.14	742.3	0.052728	1316.3	837612980	20.5461	4.29533	229043566	382214492	19.7615	1.96002	24	0.0182329	2	2	0	3	3		2	1	64	4.15888	17.2963	1	1	6	0	5	1.79176	3		46000	10.7364	25000	10.1266	35000		35000	10.4631
1	1	18337.5	195005600	148181	9.07	39.14	742.3	0.052728	1316.3	837612980	20.5461	4.29533	229043566	382214492	19.7615	1.96002	24	0.0182329	2	1	1	3	2		1	0	50	3.91202	15.3039	3	0	6	0	9	2.30259	3		30000	10.309	20000	9.90349	2500	0	2500	7.82445
1	1	18337.5	195005600	148181	9.07	39.14	742.3	0.052728	1316.3	837612980	20.5461	4.29533	229043566	382214492	19.7615	1.96002	24	0.0182329	2	2	0	3	3		1	0	54	3.98898	15.912	3	0	6	0	8	2.19722	3		20000	9.90349	10000	9.21034	53000	0	53000	10.8781
1	1	18337.5	195005600	148181	9.07	39.14	742.3	0.052728	1316.3	837612980	20.5461	4.29533	229043566	382214492	19.7615	1.96002	24	0.0182329	2	2	0	4	1		1	0	48	3.8712	14.9862	3	0	6	0	9	2.30259	2		79000	11.2772	35000	10.4631	15000		15000	9.61587
1	1	18337.5	195005600	148181	9.07	39.14	742.3	0.052728	1316.3	837612980	20.5461	4.29533	229043566	382214492	19.7615	1.96002	24	0.0182329	2	1	1	5	2		1	0	58	4.06044	16.4872	3	0	6	0	8	2.19722	2		63480	11.0585	15000	9.61581	200	0	200	5.3033
1	1	18337.5	195005600	148181	9.07	39.14	742.3	0.052728	1316.3	837612980	20.5461	4.29533	229043566	382214492	19.7615	1.96002	24	0.0182329	2	2	0	4	1		2	1	70	4.2485	18.0497	3	0	6	0		0	4		17720	9.78245	48000	10.779	3600		3600	8.18897
1	1	18337.5	195005600	148181	9.07	39.14	742.3	0.052728	1316.3	837612980	20.5461	4.29533	229043566	382214492	19.7615	1.96002	24	0.0182329	2	1	1	4	2		1	0	50	3.91202	15.3039	3	0	6	0	9	2.30259	1		45600	10.7277	45000	10.7144	22000		22000	9.99884
1	1	18337.5	195005600	148181	9.07	39.14	742.3	0.052728	1316.3	837612980	20.5461	4.29533	229043566	382214492	19.7615	1.96002	24	0.0182329	2	2	0	4	1		2	1	50	3.91202	15.3039	3	0	6	0	10	2.3979	2		58700	10.9802	45000	10.7144	3800		3800	8.24302
1	1	18337.5	195005600	148181	9.07	39.14	742.3	0.052728	1316.3	837612980	20.5461	4.29533	229043566	382214492	19.7615	1.96002	24	0.0182329	2	2	0	4	2		1	0	57	4.04305	16.3463	1	1	6	0	12	2.56495	2		91160	11.4204	24000	10.0858	30800		30800	10.3353
1	1	18337.5	195005600	148181	9.07	39.14	742.3	0.052728	1316.3	837612980	20.5461	4.29533	229043566	382214492	19.7615	1.96002	24	0.0182329	2	1	1	4	3		1	0	64	4.15888	17.2963	3	0	6	0	6	1.94591	2		44480	10.7028	12000	9.39266	500		500	6.21661
1	1	18337.5	195005600	148181	9.07	39.14	742.3	0.052728	1316.3	837612980	20.5461	4.29533	229043566	382214492	19.7615	1.96002	24	0.0182329	2	2	0	4	1		1	0	45	3.80666	14.4907	3	0	6	0	9	2.30259	2		81000	11.3022	30000	10.309	82000		82000	11.3145
1	1	18337.5	195005600	148181	9.07	39.14	742.3	0.052728	1316.3	837612980	20.5461	4.29533	229043566	382214492	19.7615	1.96002	24	0.0182329	2	2	0	4	4		1	0	56	4.02535	16.2035	1	1	6	0	4	1.60944	2		30000	10.309	15000	9.61581	62000	0	62000	11.0349
1	1	18337.5	195005600	148181	9.07	39.14	742.3	0.052728	1316.3	837612980	20.5461	4.29533	229043566	382214492	19.7615	1.96002	24	0.0182329	2	2	0	4	3		1	0	47	3.85015	14.8236	3	0	6	0	8	2.19722	3		30000	10.309	25000	10.1266	43000	0	43000	10.669
1	1	18337.5	195005600	148181	9.07	39.14	742.3	0.052728	1316.3	837612980	20.5461	4.29533	229043566	382214492	19.7615	1.96002	24	0.0182329	2	2	0	3	3		1	0	52	3.95124	15.6123	3	0	6	0	10	2.3979	3		30000	10.309	30000	10.309	6000	0	6000	8.69968
1	1	18337.5	195005600	148181	9.07	39.14	742.3	0.052728	1316.3	837612980	20.5461	4.29533	229043566	382214492	19.7615	1.96002	24	0.0182329	2	2	0	4	4		1	0	69	4.23411	17.9277	1	1	6	0	4	1.60944	3		18000	9.79813	10000	9.21034	27000	0	27000	10.2036
1	1	18337.5	195005600	148181	9.07	39.14	742.3	0.052728	1316.3	837612980	20.5461	4.29533	229043566	382214492	19.7615	1.96002	24	0.0182329	2	2	0	4	4		1	0	65	4.17439	17.4255	3	0	6	0		0	3		20000	9.90349	10000	9.21034	31800	0	31800	10.3673
1	1	18337.5	195005600	148181	9.07	39.14	742.3	0.052728	1316.3	837612980	20.5461	4.29533	229043566	382214492	19.7615	1.96002	24	0.0182329	2	2	0	3	3		1	0	75	4.31749	18.6407	3	0	6	0	4	1.60944	3		15000	9.61581	12000	9.39266	74000	0	74000	11.2118
1	1	18337.5	195005600	148181	9.07	39.14	742.3	0.052728	1316.3	837612980	20.5461	4.29533	229043566	382214492	19.7615	1.96002	24	0.0182329	2	2	0	4	3		1	0	83	4.41884	19.5262	3	0	6	0		0	4		40000	10.5966	20000	9.90349	63000	0	63000	11.0509
1	1	18337.5	195005600	148181	9.07	39.14	742.3	0.052728	1316.3	837612980	20.5461	4.29533	229043566	382214492	19.7615	1.96002	24	0.0182329	2	1	1	5	3		1	0	48	3.8712	14.9862	1	1	3	1	9	2.30259	1		25000	10.1266	20000	9.90349	33000	0	33000	10.4043
1	1	18337.5	195005600	148181	9.07	39.14	742.3	0.052728	1316.3	837612980	20.5461	4.29533	229043566	382214492	19.7615	1.96002	24	0.0182329	1	2	1	5	3		1	0	47	3.85015	14.8236	1	1	1	1	7	2.07944	1		90000	11.4076	30000	10.309	60000	0	60000	11.0021
1	1	18337.5	195005600	148181	9.07	39.14	742.3	0.052728	1316.3	837612980	20.5461	4.29533	229043566	382214492	19.7615	1.96002	24	0.0182329	2	2	0	5	3		1	0	41	3.71357	13.7906	3	0	6	0	7	2.07944	3		26200	10.1735	16200	9.69277	10000	0	10000	9.21044
1	1	18337.5	195005600	148181	9.07	39.14	742.3	0.052728	1316.3	837612980	20.5461	4.29533	229043566	382214492	19.7615	1.96002	24	0.0182329	2	1	1	4	2		2	1	57	4.04305	16.3463	3	0	6	0	0	0	3		9000	9.10498	4000	8.29405	5000	0	5000	8.51739
1	1	18337.5	195005600	148181	9.07	39.14	742.3	0.052728	1316.3	837612980	20.5461	4.29533	229043566	382214492	19.7615	1.96002	24	0.0182329	2	2	0	5	2		1	0	56	4.02535	16.2035	1	1	3	1	11	2.48491	3		18000	9.79813	18000	9.79813	0	0	0	0
1	1	18337.5	195005600	148181	9.07	39.14	742.3	0.052728	1316.3	837612980	20.5461	4.29533	229043566	382214492	19.7615	1.96002	24	0.0182329	2	2	0	5	1		1	0	42	3.73767	13.9702	1	1	6	0	9	2.30259	1		39800	10.5916	20000	9.90349	25000	0	25000	10.1267
1	1	18337.5	195005600	148181	9.07	39.14	742.3	0.052728	1316.3	837612980	20.5461	4.29533	229043566	382214492	19.7615	1.96002	24	0.0182329	2	2	0	5	2		1	0	61	4.11087	16.8993	3	0	6	0	4	1.60944	3		33000	10.4043	12000	9.39266	13000	0	13000	9.47278
1	1	18337.5	195005600	148181	9.07	39.14	742.3	0.052728	1316.3	837612980	20.5461	4.29533	229043566	382214492	19.7615	1.96002	24	0.0182329	2	2	0	5	2		1	0	45	3.80666	14.4907	3	0	6	0	3	1.38629	1		30000	10.309	23000	10.0432	7000	0	7000	8.85381
1	1	18337.5	195005600	148181	9.07	39.14	742.3	0.052728	1316.3	837612980	20.5461	4.29533	229043566	382214492	19.7615	1.96002	24	0.0182329	2	2	0	5	1		1	0	45	3.80666	14.4907	3	0	6	0	9	2.30259	1		35000	10.4631	30000	10.309	5000	0	5000	8.51739
1	1	18337.5	195005600	148181	9.07	39.14	742.3	0.052728	1316.3	837612980	20.5461	4.29533	229043566	382214492	19.7615	1.96002	24	0.0182329	2	2	0	4	6		2	1	46	3.82864	14.6585	3	0	6	0	5	1.79176	4		24000	10.0858	21000	9.95228	3000	0	3000	8.0067
1	1	18337.5	195005600	148181	9.07	39.14	742.3	0.052728	1316.3	837612980	20.5461	4.29533	229043566	382214492	19.7615	1.96002	24	0.0182329	2	2	0	5	2		1	0	53	3.97029	15.7632	3	0	6	0	8	2.19722	3		20200	9.91344	18000	9.79813	2200	0	2200	7.69667
2	2	7153.5	24128724	65746	4.39	2.9	96.7	0.0299897	367.5	98196846	18.4025	4.06971	33079851	71118722	18.0799	2.94747	125	0.340136	2	2	0	4	4		1	0	45	3.80666	14.4907	3	0	6	0	9	2.30259	2		128805	11.7661	15425	9.64374	500	0	500	6.21661
2	2	7153.5	24128724	65746	4.39	2.9	96.7	0.0299897	367.5	98196846	18.4025	4.06971	33079851	71118722	18.0799	2.94747	125	0.340136	2	2	0	4	3		1	0	41	3.71357	13.7906	3	0	6	0	9	2.30259	2		77670	11.2602	10227.8	9.23286	43000	0	43000	10.669
2	2	7153.5	24128724	65746	4.39	2.9	96.7	0.0299897	367.5	98196846	18.4025	4.06971	33079851	71118722	18.0799	2.94747	125	0.340136	2	2	0	2	2		1	0	38	3.63759	13.232	1	1	6	0	9	2.30259	2		49089	10.8014	27516.4	10.2225	56000	0	56000	10.9331
2	2	7153.5	24128724	65746	4.39	2.9	96.7	0.0299897	367.5	98196846	18.4025	4.06971	33079851	71118722	18.0799	2.94747	125	0.340136	2	1	1	1	2		2	1	33	3.49651	12.2256	3	0	6	0	12	2.56495	1		42000	10.6454	21000	9.95228	33000	0	33000	10.4043
2	2	7153.5	24128724	65746	4.39	2.9	96.7	0.0299897	367.5	98196846	18.4025	4.06971	33079851	71118722	18.0799	2.94747	125	0.340136	2	2	0	5	3		1	0	55	4.00733	16.0587	3	0	6	0	11	2.48491	3		18150.8	9.80647	6243.77	8.73934	3500	0	3500	8.1608
2	2	7153.5	24128724	65746	4.39	2.9	96.7	0.0299897	367.5	98196846	18.4025	4.06971	33079851	71118722	18.0799	2.94747	125	0.340136	2	2	0	5	3		2	1	50	3.91202	15.3039	3	0	6	0	8	2.19722	3		23686.2	10.0726	6610.97	8.79649	3700	0	3700	8.21636
2	2	7153.5	24128724	65746	4.39	2.9	96.7	0.0299897	367.5	98196846	18.4025	4.06971	33079851	71118722	18.0799	2.94747	125	0.340136	2	2	0	1	2		1	0	44	3.78419	14.3201	3	0	6	0	9	2.30259	2		7777.13	8.95894	9767.39	9.1868	15100	0	15100	9.62252
2	2	7153.5	24128724	65746	4.39	2.9	96.7	0.0299897	367.5	98196846	18.4025	4.06971	33079851	71118722	18.0799	2.94747	125	0.340136	2	2	0	5	4		1	0	45	3.80666	14.4907	3	0	6	0	9	2.30259	3		108504	11.5945	4924	8.50188	152800	0	152800	11.9369
2	2	7153.5	24128724	65746	4.39	2.9	96.7	0.0299897	367.5	98196846	18.4025	4.06971	33079851	71118722	18.0799	2.94747	125	0.340136	2	1	1	5	3		1	0	52	3.95124	15.6123	3	0	6	0	9	2.30259	2		52740	10.8731	5551	8.62173	5800	0	5800	8.66579
2	2	7153.5	24128724	65746	4.39	2.9	96.7	0.0299897	367.5	98196846	18.4025	4.06971	33079851	71118722	18.0799	2.94747	125	0.340136	2	2	0	4	2		1	0	63	4.14313	17.1656	3	0	6	0	5	1.79176	3		16659	9.72071	6426	8.76811	11000	0	11000	9.30574
2	2	7153.5	24128724	65746	4.39	2.9	96.7	0.0299897	367.5	98196846	18.4025	4.06971	33079851	71118722	18.0799	2.94747	125	0.340136	2	2	0	3	3		2	1	52	3.95124	15.6123	3	0	6	0	5	1.79176	3		90000	11.4076	40000	10.5966	3300		3300	8.10198
2	2	7153.5	24128724	65746	4.39	2.9	96.7	0.0299897	367.5	98196846	18.4025	4.06971	33079851	71118722	18.0799	2.94747	125	0.340136	2	1	1	5	6		2	1	70	4.2485	18.0497	1	1	6	0	8	2.19722	1		55000	10.9151	20000	9.90349	30000		30000	10.309
2	2	7153.5	24128724	65746	4.39	2.9	96.7	0.0299897	367.5	98196846	18.4025	4.06971	33079851	71118722	18.0799	2.94747	125	0.340136	2	2	0	2	2		1	0	44	3.78419	14.3201	3	0	6	0	6	1.94591	1		46000	10.7364	21000	9.95228	31000		31000	10.3418
2	2	7153.5	24128724	65746	4.39	2.9	96.7	0.0299897	367.5	98196846	18.4025	4.06971	33079851	71118722	18.0799	2.94747	125	0.340136	2	2	0	2	1		1	0	50	3.91202	15.3039	3	0	6	0	7	2.07944	1		27000	10.2036	10000	9.21034	70000		70000	11.1563
2	2	7153.5	24128724	65746	4.39	2.9	96.7	0.0299897	367.5	98196846	18.4025	4.06971	33079851	71118722	18.0799	2.94747	125	0.340136	2	1	1	6	6		1	0	43	3.7612	14.1466	3	0	6	0	8	2.19722	1		40000	10.5966	20000	9.90349	15000		15000	9.61587
2	2	7153.5	24128724	65746	4.39	2.9	96.7	0.0299897	367.5	98196846	18.4025	4.06971	33079851	71118722	18.0799	2.94747	125	0.340136	2	2	0	4	3		2	1	59	4.07754	16.6263	3	0	6	0	5	1.79176	1		24000	10.0858	17000	9.74097	2000		2000	7.6014
2	2	7153.5	24128724	65746	4.39	2.9	96.7	0.0299897	367.5	98196846	18.4025	4.06971	33079851	71118722	18.0799	2.94747	125	0.340136	2	2	0	6	6		1	0	43	3.7612	14.1466	3	0	6	0	8	2.19722	1		46000	10.7364	20000	9.90349	18000		18000	9.79818
2	2	7153.5	24128724	65746	4.39	2.9	96.7	0.0299897	367.5	98196846	18.4025	4.06971	33079851	71118722	18.0799	2.94747	125	0.340136	2	1	1	4	2		1	0	46	3.82864	14.6585	3	0	6	0	8	2.19722	1		80000	11.2898	30000	10.309	55000		55000	10.9151
2	2	7153.5	24128724	65746	4.39	2.9	96.7	0.0299897	367.5	98196846	18.4025	4.06971	33079851	71118722	18.0799	2.94747	125	0.340136	2	1	1	6	6		1	0	37	3.61092	13.0387	3	0	6	0	5	1.79176	1		45000	10.7144	25000	10.1266	25000		25000	10.1267
2	2	7153.5	24128724	65746	4.39	2.9	96.7	0.0299897	367.5	98196846	18.4025	4.06971	33079851	71118722	18.0799	2.94747	125	0.340136	2	1	1	3	4		1	0	51	3.93183	15.4593	3	0	6	0	6	1.94591	1		53000	10.878	15000	9.61581	20500		20500	9.92823
2	2	7153.5	24128724	65746	4.39	2.9	96.7	0.0299897	367.5	98196846	18.4025	4.06971	33079851	71118722	18.0799	2.94747	125	0.340136	2	1	1	3	4		1	0	60	4.09434	16.7637	3	0	6	0	6	1.94591	3		80000	11.2898	66000	11.0974	1000		1000	6.90875
3	2	7153.5	9674311	28707	3.87	1.36	46.5	0.0292473	337.5	22584744	16.9328	2.33451	13672313	9508272	16.0677	0.982837	175	0.518519	2	2	0	4	3		1	0	39	3.66356	13.4217	3	0	6	0	11	2.48491	2		64180	11.0694	27577	10.2247	19510	0	19510	9.87873
3	2	7153.5	9674311	28707	3.87	1.36	46.5	0.0292473	337.5	22584744	16.9328	2.33451	13672313	9508272	16.0677	0.982837	175	0.518519	2	1	1	4	3		1	0	36	3.58352	12.8416	3	0	6	0	8	2.19722	2		40000	10.5966	28000	10.24	6600	0	6600	8.79498
3	2	7153.5	9674311	28707	3.87	1.36	46.5	0.0292473	337.5	22584744	16.9328	2.33451	13672313	9508272	16.0677	0.982837	175	0.518519	2	2	0	5	4		1	0	61	4.11087	16.8993	1	1	6	0	9	2.30259	3		46050	10.7375	43400	10.6782	0	0	0	0
3	2	7153.5	9674311	28707	3.87	1.36	46.5	0.0292473	337.5	22584744	16.9328	2.33451	13672313	9508272	16.0677	0.982837	175	0.518519	2	2	0	4	4		1	0	58	4.06044	16.4872	3	0	6	0	7	2.07944	2		33542	10.4206	39237	10.5774	500	0	500	6.21661
3	2	7153.5	9674311	28707	3.87	1.36	46.5	0.0292473	337.5	22584744	16.9328	2.33451	13672313	9508272	16.0677	0.982837	175	0.518519	2	1	1	5	4		1	0	56	4.02535	16.2035	3	0	6	0	9	2.30259	2		29543	10.2936	15094	9.62205	12360	0	12360	9.4223
3	2	7153.5	9674311	28707	3.87	1.36	46.5	0.0292473	337.5	22584744	16.9328	2.33451	13672313	9508272	16.0677	0.982837	175	0.518519	2	1	1	5	4		1	0	56	4.02535	16.2035	3	0	6	0	7	2.07944	2		26008	10.1662	11712	9.36837	54600	0	54600	10.9078
3	2	7153.5	9674311	28707	3.87	1.36	46.5	0.0292473	337.5	22584744	16.9328	2.33451	13672313	9508272	16.0677	0.982837	175	0.518519	1	1	1	5	4		1	0	46	3.82864	14.6585	3	0	6	0	9	2.30259	1		38018	10.5458	35007	10.4633	0	0	0	0
3	2	7153.5	9674311	28707	3.87	1.36	46.5	0.0292473	337.5	22584744	16.9328	2.33451	13672313	9508272	16.0677	0.982837	175	0.518519	2	1	1	5	4		1	0	50	3.91202	15.3039	3	0	6	0	7	2.07944	1		23530	10.066	9669	9.17668	9900	0	9900	9.20039
3	2	7153.5	9674311	28707	3.87	1.36	46.5	0.0292473	337.5	22584744	16.9328	2.33451	13672313	9508272	16.0677	0.982837	175	0.518519	2	1	1	5	4		1	0	30	3.4012	11.5681	3	0	6	0	9	2.30259	1		65276	11.0864	18213	9.80989	24530	0	24530	10.1077
3	2	7153.5	9674311	28707	3.87	1.36	46.5	0.0292473	337.5	22584744	16.9328	2.33451	13672313	9508272	16.0677	0.982837	175	0.518519	2	2	0	4	4		1	0	69	4.23411	17.9277	3	0	6	0	5	1.79176	2		9150	9.12151	15514	9.6495	3820	0	3820	8.24827
3	2	7153.5	9674311	28707	3.87	1.36	46.5	0.0292473	337.5	22584744	16.9328	2.33451	13672313	9508272	16.0677	0.982837	175	0.518519	2	1	1	4	3		1	0	43	3.7612	14.1466	3	0	6	0	6	1.94591	2		42291	10.6523	28613	10.2616	24400	0	24400	10.1024
3	2	7153.5	9674311	28707	3.87	1.36	46.5	0.0292473	337.5	22584744	16.9328	2.33451	13672313	9508272	16.0677	0.982837	175	0.518519	1	1	1	5	5		1	0	55	4.00733	16.0587	1	1	2	1	7	2.07944	2		24809	10.119	15989	9.67966	52000	0	52000	10.859
3	2	7153.5	9674311	28707	3.87	1.36	46.5	0.0292473	337.5	22584744	16.9328	2.33451	13672313	9508272	16.0677	0.982837	175	0.518519	2	2	0	5	4		1	0	52	3.95124	15.6123	3	0	6	0	5	1.79176	2		13280	9.49401	7075	8.86432	13230	0	13230	9.49032
3	2	7153.5	9674311	28707	3.87	1.36	46.5	0.0292473	337.5	22584744	16.9328	2.33451	13672313	9508272	16.0677	0.982837	175	0.518519	2	1	1	3	3		1	0	54	3.98898	15.912	3	0	6	0	9	2.30259	1		35743	10.4841	30045	10.3105	40600	0	40600	10.6115
3	2	7153.5	9674311	28707	3.87	1.36	46.5	0.0292473	337.5	22584744	16.9328	2.33451	13672313	9508272	16.0677	0.982837	175	0.518519	2	1	1	5	4		2	1	57	4.04305	16.3463	3	0	6	0	7	2.07944	2		6655	8.80312	7186	8.87989	5960		5960	8.69299
3	2	7153.5	9674311	28707	3.87	1.36	46.5	0.0292473	337.5	22584744	16.9328	2.33451	13672313	9508272	16.0677	0.982837	175	0.518519	2	1	1	2	3		1	0	45	3.80666	14.4907	3	0	6	0	5	1.79176	1		9418	9.15038	11691	9.36657	14510	0	14510	9.58266
3	2	7153.5	9674311	28707	3.87	1.36	46.5	0.0292473	337.5	22584744	16.9328	2.33451	13672313	9508272	16.0677	0.982837	175	0.518519	1	1	1	3	3		1	0	29	3.3673	11.3387	3	0	6	0	8	2.19722	3		37384	10.529	20563	9.93125	38250	0	38250	10.5519
3	2	7153.5	9674311	28707	3.87	1.36	46.5	0.0292473	337.5	22584744	16.9328	2.33451	13672313	9508272	16.0677	0.982837	175	0.518519	1	2	1	5	5		2	1	62	4.12713	17.0332	3	0	6	0	7	2.07944	2		31183	10.3476	19812	9.89404	1330	0	1330	7.19369
3	2	7153.5	9674311	28707	3.87	1.36	46.5	0.0292473	337.5	22584744	16.9328	2.33451	13672313	9508272	16.0677	0.982837	175	0.518519	1	1	1	5	5		1	0	46	3.82864	14.6585	3	0	6	0	8	2.19722	1		29934	10.3068	9148	9.12129	72800	0	72800	11.1955
3	2	7153.5	9674311	28707	3.87	1.36	46.5	0.0292473	337.5	22584744	16.9328	2.33451	13672313	9508272	16.0677	0.982837	175	0.518519	2	1	1	5	3		1	0	51	3.93183	15.4593	3	0	6	0	10	2.3979	4		15349	9.63881	15124	9.62404	20900	0	20900	9.94755
3	2	7153.5	9674311	28707	3.87	1.36	46.5	0.0292473	337.5	22584744	16.9328	2.33451	13672313	9508272	16.0677	0.982837	175	0.518519	2	1	1	5	5		1	0	49	3.89182	15.1463	3	0	6	0	5	1.79176	3		33781	10.4277	14036	9.54938	20600		20600	9.93309
3	2	7153.5	9674311	28707	3.87	1.36	46.5	0.0292473	337.5	22584744	16.9328	2.33451	13672313	9508272	16.0677	0.982837	175	0.518519	2	2	0	5	5		1	0	69	4.23411	17.9277	3	0	6	0	7	2.07944	3		8943	9.09863	6757	8.81833	4760		4760	8.46821
3	2	7153.5	9674311	28707	3.87	1.36	46.5	0.0292473	337.5	22584744	16.9328	2.33451	13672313	9508272	16.0677	0.982837	175	0.518519	1	1	1	4	2		1	0	60	4.09434	16.7637	3	0			5	1.79176	5		14892	9.60858	7627	8.93945	5970		5970	8.69467
3	2	7153.5	9674311	28707	3.87	1.36	46.5	0.0292473	337.5	22584744	16.9328	2.33451	13672313	9508272	16.0677	0.982837	175	0.518519	2	1	1	4	3		1	0	60	4.09434	16.7637	3	0	6	0	7	2.07944	3		5500	8.6125	6500	8.77956	5835	0	5835	8.6718
3	2	7153.5	9674311	28707	3.87	1.36	46.5	0.0292473	337.5	22584744	16.9328	2.33451	13672313	9508272	16.0677	0.982837	175	0.518519	2	1	1	3	3		1	0	66	4.18965	17.5532	1	1	6	0	7	2.07944	3		13000	9.4727	6900	8.83928	13300		13300	9.49559
3	2	7153.5	9674311	28707	3.87	1.36	46.5	0.0292473	337.5	22584744	16.9328	2.33451	13672313	9508272	16.0677	0.982837	175	0.518519	2	1	1	4	3		1	0	62	4.12713	17.0332	3	0	6	0	7	2.07944	3		12700	9.44936	11581	9.35712	17700		17700	9.78138
3	2	7153.5	9674311	28707	3.87	1.36	46.5	0.0292473	337.5	22584744	16.9328	2.33451	13672313	9508272	16.0677	0.982837	175	0.518519	2	2	0	4	4		1	0	37	3.61092	13.0387	3	0	6	0	9	2.30259	2		19384	9.8722	25734	10.1556	13240	0	13240	9.49107
3	2	7153.5	9674311	28707	3.87	1.36	46.5	0.0292473	337.5	22584744	16.9328	2.33451	13672313	9508272	16.0677	0.982837	175	0.518519	2	1	1	4	2		1	0	57	4.04305	16.3463	3	0	6	0	7	2.07944	4		9000	9.10498	11000	9.30565	5835		5835	8.6718
3	2	7153.5	9674311	28707	3.87	1.36	46.5	0.0292473	337.5	22584744	16.9328	2.33451	13672313	9508272	16.0677	0.982837	175	0.518519	2	1	1	5	3		1	0	74	4.30407	18.525	3	0	6	0	6	1.94591	2		15380	9.64082	42646	10.6607	14300	0	14300	9.56808
3	2	7153.5	9674311	28707	3.87	1.36	46.5	0.0292473	337.5	22584744	16.9328	2.33451	13672313	9508272	16.0677	0.982837	175	0.518519	2	1	1	4	4		1	0	59	4.07754	16.6263	3	0	6	0	8	2.19722	3		80805	11.2998	179849	12.0999	45190	0	45190	10.7187
3	2	7153.5	9674311	28707	3.87	1.36	46.5	0.0292473	337.5	22584744	16.9328	2.33451	13672313	9508272	16.0677	0.982837	175	0.518519	1			5	3		1	0	48	3.8712	14.9862	1	1	6	0	11	2.48491	3		37483	10.5316	43473	10.6799	45190	0	45190	10.7187
3	2	7153.5	9674311	28707	3.87	1.36	46.5	0.0292473	337.5	22584744	16.9328	2.33451	13672313	9508272	16.0677	0.982837	175	0.518519	2	1	1	3	3		1	0	51	3.93183	15.4593	3	0	6	0	12	2.56495	3		105173	11.5634	81965	11.314	23560	0	23560	10.0673
3	2	7153.5	9674311	28707	3.87	1.36	46.5	0.0292473	337.5	22584744	16.9328	2.33451	13672313	9508272	16.0677	0.982837	175	0.518519	2	1	1	1	4		1	0	56	4.02535	16.2035	1	1	3	1	9	2.30259	2		62689	11.0459	49862	10.817	144000	0	144000	11.8776
3	2	7153.5	9674311	28707	3.87	1.36	46.5	0.0292473	337.5	22584744	16.9328	2.33451	13672313	9508272	16.0677	0.982837	175	0.518519	2	1	1	1	4		1	0	47	3.85015	14.8236	3	0	6	0	9	2.30259	1		46440	10.7459	44148	10.6953	8311	0	8311	9.02546
3	2	7153.5	9674311	28707	3.87	1.36	46.5	0.0292473	337.5	22584744	16.9328	2.33451	13672313	9508272	16.0677	0.982837	175	0.518519	2	1	1	5	4		1	0	64	4.15888	17.2963	3	0	6	0	9	2.30259	2		10576	9.26634	10926	9.2989	5350	3000	8350	9.03014
3	2	7153.5	9674311	28707	3.87	1.36	46.5	0.0292473	337.5	22584744	16.9328	2.33451	13672313	9508272	16.0677	0.982837	175	0.518519	2	2	0	3	3		1	0	33	3.49651	12.2256	3	0	6	0	8	2.19722	2		49838	10.8165	16501	9.71118	27550	0	27550	10.2238
3	2	7153.5	9674311	28707	3.87	1.36	46.5	0.0292473	337.5	22584744	16.9328	2.33451	13672313	9508272	16.0677	0.982837	175	0.518519	2	2	0	3	3		1	0	66	4.18965	17.5532	3	0	6	0	9	2.30259	2		62367	11.0408	44219	10.6969	18900	0	18900	9.84697
3	2	7153.5	9674311	28707	3.87	1.36	46.5	0.0292473	337.5	22584744	16.9328	2.33451	13672313	9508272	16.0677	0.982837	175	0.518519	2	2	0	4	2		1	0	42	3.73767	13.9702	3	0	6	0	9	2.30259	2		23901	10.0817	111866	11.6251	23800	0	23800	10.0775
3	2	7153.5	9674311	28707	3.87	1.36	46.5	0.0292473	337.5	22584744	16.9328	2.33451	13672313	9508272	16.0677	0.982837	175	0.518519	2	1	1	4	4		1	0	48	3.8712	14.9862	3	0	6	0	5	1.79176	1		32019	10.3741	15454	9.64562	19880	0	19880	9.89752
3	2	7153.5	9674311	28707	3.87	1.36	46.5	0.0292473	337.5	22584744	16.9328	2.33451	13672313	9508272	16.0677	0.982837	175	0.518519	2	1	1	5	4		1	0	61	4.11087	16.8993	3	0	6	0	7	2.07944	2		12426	9.42755	7295	8.89494	9500	0	9500	9.15915
3	2	7153.5	9674311	28707	3.87	1.36	46.5	0.0292473	337.5	22584744	16.9328	2.33451	13672313	9508272	16.0677	0.982837	175	0.518519	2	2	0	3	2		1	0	73	4.29046	18.408	1	1	6	0	5	1.79176	3		10618	9.27031	7796	8.96137	9100	0	9100	9.11614
3	2	7153.5	9674311	28707	3.87	1.36	46.5	0.0292473	337.5	22584744	16.9328	2.33451	13672313	9508272	16.0677	0.982837	175	0.518519	2	2	0	4	4		1	0	60	4.09434	16.7637	1	1	6	0	7	2.07944	3		20485	9.92745	8975	9.1022	19300	0	19300	9.86791
3	2	7153.5	9674311	28707	3.87	1.36	46.5	0.0292473	337.5	22584744	16.9328	2.33451	13672313	9508272	16.0677	0.982837	175	0.518519	2	1	1	3	2		1	0	61	4.11087	16.8993	1	1	6	0	7	2.07944	3		15149	9.62569	3539	8.1716	9880	0	9880	9.19837
3	2	7153.5	9674311	28707	3.87	1.36	46.5	0.0292473	337.5	22584744	16.9328	2.33451	13672313	9508272	16.0677	0.982837	175	0.518519	2	2	0	3	2		1	0	65	4.17439	17.4255	3	0	3	1	7	2.07944	1		9053	9.11085	9272	9.13475	11850	0	11850	9.38017
3	2	7153.5	9674311	28707	3.87	1.36	46.5	0.0292473	337.5	22584744	16.9328	2.33451	13672313	9508272	16.0677	0.982837	175	0.518519	2	1	1	5	5		1	0	75	4.31749	18.6407	1	1	6	0		0	4		6149	8.72404	5902	8.68305	5200	0	5200	8.55661
3	2	7153.5	9674311	28707	3.87	1.36	46.5	0.0292473	337.5	22584744	16.9328	2.33451	13672313	9508272	16.0677	0.982837	175	0.518519	1	1	1	4	4		1	0	55	4.00733	16.0587	3	0	6	0	5	1.79176	2		22348	10.0145	10906	9.29707	38300		38300	10.5532
3	2	7153.5	9674311	28707	3.87	1.36	46.5	0.0292473	337.5	22584744	16.9328	2.33451	13672313	9508272	16.0677	0.982837	175	0.518519	2	1	1	5	5		1	0	49	3.89182	15.1463	3	0	6	0	5	1.79176	2		18297	9.81449	7209	8.88309	16000	0	16000	9.68041
3	2	7153.5	9674311	28707	3.87	1.36	46.5	0.0292473	337.5	22584744	16.9328	2.33451	13672313	9508272	16.0677	0.982837	175	0.518519	2	1	1	4	3		1	0	57	4.04305	16.3463	3	0	6	0	9	2.30259	4		11598	9.35859	4741	8.464	9000	0	9000	9.10509
3	2	7153.5	9674311	28707	3.87	1.36	46.5	0.0292473	337.5	22584744	16.9328	2.33451	13672313	9508272	16.0677	0.982837	175	0.518519	2	2	0	3	3		1	0	51	3.93183	15.4593	3	0	6	0	8	2.19722	2		34499	10.4487	8946	9.09896	35400	0	35400	10.4745
3	2	7153.5	9674311	28707	3.87	1.36	46.5	0.0292473	337.5	22584744	16.9328	2.33451	13672313	9508272	16.0677	0.982837	175	0.518519	2	1	1	2	2		1	0	59	4.07754	16.6263	1	1	6	0	9	2.30259	5		19401	9.87308	18875	9.84559	12210	0	12210	9.41009
3	2	7153.5	9674311	28707	3.87	1.36	46.5	0.0292473	337.5	22584744	16.9328	2.33451	13672313	9508272	16.0677	0.982837	175	0.518519	1	1	1	4	3		1	0	69	4.23411	17.9277	1	1	6	0	7	2.07944	3		13979	9.54531	9016	9.10676	600	0	600	6.39859
3	2	7153.5	9674311	28707	3.87	1.36	46.5	0.0292473	337.5	22584744	16.9328	2.33451	13672313	9508272	16.0677	0.982837	175	0.518519	2	1	1	5	2		1	0	55	4.00733	16.0587	3	0	6	0	7	2.07944	3		40917	10.6193	15779	9.66644		0	0	0
3	2	7153.5	9674311	28707	3.87	1.36	46.5	0.0292473	337.5	22584744	16.9328	2.33451	13672313	9508272	16.0677	0.982837	175	0.518519	2	2	0	4	4		1	0	44	3.78419	14.3201	3	0	3	1	7	2.07944	2		46658	10.7506	11347	9.33671	45000	0	45000	10.7144
3	2	7153.5	9674311	28707	3.87	1.36	46.5	0.0292473	337.5	22584744	16.9328	2.33451	13672313	9508272	16.0677	0.982837	175	0.518519	2	2	0	4	3		1	0	67	4.20469	17.6794	3	0	6	0	5	1.79176	3		8808	9.08342	4312	8.36916	6100	0	6100	8.71621
3	2	7153.5	9674311	28707	3.87	1.36	46.5	0.0292473	337.5	22584744	16.9328	2.33451	13672313	9508272	16.0677	0.982837	175	0.518519	2	2	0	4	4		1	0	45	3.80666	14.4907	3	0	6	0	8	2.19722	2		35218	10.4693	20253	9.91606	14600	0	14600	9.58885
3	2	7153.5	9674311	28707	3.87	1.36	46.5	0.0292473	337.5	22584744	16.9328	2.33451	13672313	9508272	16.0677	0.982837	175	0.518519	2	2	0	4	3		1	0	39	3.66356	13.4217	3	0	6	0	8	2.19722	3		39396	10.5814	22538	10.023	18300	0	18300	9.81471
4	2	7153.5	6118094	46001	1.64	0.72	28.6	0.0251748	132.7	11482365	16.2563	1.87679	6537054	6173999	15.6359	1.00914	4	0.0301432	2	2	0	5	5		1	0	47	3.85015	14.8236	3	0	6	0	8	2.19722	1		36467	10.5042	19284	9.86703	54000	0	54000	10.8968
4	2	7153.5	6118094	46001	1.64	0.72	28.6	0.0251748	132.7	11482365	16.2563	1.87679	6537054	6173999	15.6359	1.00914	4	0.0301432	2	2	0	4	3		2	1	68	4.21951	17.8042	3	0	6	0	8	2.19722	2		63846	11.0642	13999	9.54674	25000	0	25000	10.1267
4	2	7153.5	6118094	46001	1.64	0.72	28.6	0.0251748	132.7	11482365	16.2563	1.87679	6537054	6173999	15.6359	1.00914	4	0.0301432	2	2	0	5	2		1	0	41	3.71357	13.7906	3	0	6	0	8	2.19722	1		17410	9.7648	15294	9.63522	50000	0	50000	10.8198
4	2	7153.5	6118094	46001	1.64	0.72	28.6	0.0251748	132.7	11482365	16.2563	1.87679	6537054	6173999	15.6359	1.00914	4	0.0301432	2	2	0	3	2		1	0	49	3.89182	15.1463	3	0	6	0	12	2.56495	1		46161	10.7399	11993	9.39208	75000	0	75000	11.2253
4	2	7153.5	6118094	46001	1.64	0.72	28.6	0.0251748	132.7	11482365	16.2563	1.87679	6537054	6173999	15.6359	1.00914	4	0.0301432	2	2	0	1	2		1	0	53	3.97029	15.7632	3	0	6	0	8	2.19722	1		15668	9.65938	10983	9.3041	31000	0	31000	10.3418
4	2	7153.5	6118094	46001	1.64	0.72	28.6	0.0251748	132.7	11482365	16.2563	1.87679	6537054	6173999	15.6359	1.00914	4	0.0301432	2	2	0	5	3		2	1	70	4.2485	18.0497	3	0	6	0	8	2.19722	2		31845	10.3686	6366	8.75873	31000	0	31000	10.3418
4	2	7153.5	6118094	46001	1.64	0.72	28.6	0.0251748	132.7	11482365	16.2563	1.87679	6537054	6173999	15.6359	1.00914	4	0.0301432	2	2	0	4	4		1	0	54	3.98898	15.912	3	0	6	0	11	2.48491	1		49146	10.8026	22212	10.0084	42000	0	42000	10.6454
4	2	7153.5	6118094	46001	1.64	0.72	28.6	0.0251748	132.7	11482365	16.2563	1.87679	6537054	6173999	15.6359	1.00914	4	0.0301432	2	2	0	4	4		1	0	66	4.18965	17.5532	3	0	6	0	8	2.19722	2		77911	11.2633	68500	11.1346	11000	0	11000	9.30574
4	2	7153.5	6118094	46001	1.64	0.72	28.6	0.0251748	132.7	11482365	16.2563	1.87679	6537054	6173999	15.6359	1.00914	4	0.0301432	2	2	0	5	3		2	1	57	4.04305	16.3463	3	0	6	0	8	2.19722	1		39801	10.5916	23071	10.0463	53000	0	53000	10.8781
4	2	7153.5	6118094	46001	1.64	0.72	28.6	0.0251748	132.7	11482365	16.2563	1.87679	6537054	6173999	15.6359	1.00914	4	0.0301432	2	1	1	3	2		1	0	47	3.85015	14.8236	3	0	6	0	8	2.19722	4		15995	9.68003	64495	11.0743	800	0	800	6.68586
4	2	7153.5	6118094	46001	1.64	0.72	28.6	0.0251748	132.7	11482365	16.2563	1.87679	6537054	6173999	15.6359	1.00914	4	0.0301432	2	2	0	3	3		1	0	54	3.98898	15.912	3	0	6	0	8	2.19722	2		38318	10.5537	10373	9.24696	11000	0	11000	9.30574
4	2	7153.5	6118094	46001	1.64	0.72	28.6	0.0251748	132.7	11482365	16.2563	1.87679	6537054	6173999	15.6359	1.00914	4	0.0301432	2	2	0	4	4		1	0	61	4.11087	16.8993	3	0	6	0	8	2.19722	4		40674	10.6133	16785	9.72824	35000	0	35000	10.4631
4	2	7153.5	6118094	46001	1.64	0.72	28.6	0.0251748	132.7	11482365	16.2563	1.87679	6537054	6173999	15.6359	1.00914	4	0.0301432	2	2	0	4	3		2	1	65	4.17439	17.4255	3	0	6	0	8	2.19722	2		32000	10.3735	20000	9.90349	7000	0	7000	8.85381
4	2	7153.5	6118094	46001	1.64	0.72	28.6	0.0251748	132.7	11482365	16.2563	1.87679	6537054	6173999	15.6359	1.00914	4	0.0301432	2	1	1	5	4		1	0	43	3.7612	14.1466	3	0	6	0	8	2.19722	2		29397	10.2886	16003	9.68053	2000	0	2000	7.6014
4	2	7153.5	6118094	46001	1.64	0.72	28.6	0.0251748	132.7	11482365	16.2563	1.87679	6537054	6173999	15.6359	1.00914	4	0.0301432	2	2	0	3	3		1	0	56	4.02535	16.2035	3	0	6	0	8	2.19722	3		18410	9.82065	4546	8.422	2300	0	2300	7.7411
4	2	7153.5	6118094	46001	1.64	0.72	28.6	0.0251748	132.7	11482365	16.2563	1.87679	6537054	6173999	15.6359	1.00914	4	0.0301432	2	2	0	5	5		1	0	65	4.17439	17.4255	3	0	6	0	6	1.94591	3		102405	11.5367	23733	10.0746	54000	0	54000	10.8968
4	2	7153.5	6118094	46001	1.64	0.72	28.6	0.0251748	132.7	11482365	16.2563	1.87679	6537054	6173999	15.6359	1.00914	4	0.0301432	2	2	0	3	2		2	1	67	4.20469	17.6794	3	0	6	0	5	1.79176	1		17940	9.79479	5395	8.59323	21000	0	21000	9.95233
4	2	7153.5	6118094	46001	1.64	0.72	28.6	0.0251748	132.7	11482365	16.2563	1.87679	6537054	6173999	15.6359	1.00914	4	0.0301432	2	2	0	5	4		1	0	68	4.21951	17.8042	3	0	6	0	8	2.19722	1		44979	10.714	23990	10.0854	40000	0	40000	10.5967
4	2	7153.5	6118094	46001	1.64	0.72	28.6	0.0251748	132.7	11482365	16.2563	1.87679	6537054	6173999	15.6359	1.00914	4	0.0301432	2	2	0	4	4		2	1	62	4.12713	17.0332	3	0	6	0	5	1.79176	3		41194	10.626	18781	9.8406	32087	0	32087	10.3762
4	2	7153.5	6118094	46001	1.64	0.72	28.6	0.0251748	132.7	11482365	16.2563	1.87679	6537054	6173999	15.6359	1.00914	4	0.0301432	2	1	1	5	4		1	0	50	3.91202	15.3039	3	0	6	0	11	2.48491	4		27888	10.236	39620	10.5871	21000	0	21000	9.95233
4	2	7153.5	6118094	46001	1.64	0.72	28.6	0.0251748	132.7	11482365	16.2563	1.87679	6537054	6173999	15.6359	1.00914	4	0.0301432	2	2	0	4	3		1	0	44	3.78419	14.3201	3	0	6	0	8	2.19722	1		28060	10.2421	24010	10.0862	73000	0	73000	11.1982
4	2	7153.5	6118094	46001	1.64	0.72	28.6	0.0251748	132.7	11482365	16.2563	1.87679	6537054	6173999	15.6359	1.00914	4	0.0301432	2	1	1	2	1		1	0	51	3.93183	15.4593	3	0	6	0	5	1.79176	1		24338	10.0998	16353	9.70217	95000	0	95000	11.4616
4	2	7153.5	6118094	46001	1.64	0.72	28.6	0.0251748	132.7	11482365	16.2563	1.87679	6537054	6173999	15.6359	1.00914	4	0.0301432	2	1	1	5	2		1	0	45	3.80666	14.4907	3	0	6	0	8	2.19722	5		10096	9.21989	63082	11.0522	2000	0	2000	7.6014
4	2	7153.5	6118094	46001	1.64	0.72	28.6	0.0251748	132.7	11482365	16.2563	1.87679	6537054	6173999	15.6359	1.00914	4	0.0301432	2	2	0	5	4		1	0	40	3.68888	13.6078	3	0	6	0	8	2.19722	1		58159	10.9709	38875	10.5681	53000	0	53000	10.8781
4	2	7153.5	6118094	46001	1.64	0.72	28.6	0.0251748	132.7	11482365	16.2563	1.87679	6537054	6173999	15.6359	1.00914	4	0.0301432	2	2	0	3	3		2	1	49	3.89182	15.1463	3	0	6	0	8	2.19722	1		34528	10.4495	31955	10.3721	73000	0	73000	11.1982
4	2	7153.5	6118094	46001	1.64	0.72	28.6	0.0251748	132.7	11482365	16.2563	1.87679	6537054	6173999	15.6359	1.00914	4	0.0301432	2	2	0	4	4		1	0	53	3.97029	15.7632	3	0	6	0	12	2.56495	2		66195	11.1004	24645	10.1123	147000	0	147000	11.8982
4	2	7153.5	6118094	46001	1.64	0.72	28.6	0.0251748	132.7	11482365	16.2563	1.87679	6537054	6173999	15.6359	1.00914	4	0.0301432	2	1	1	3	1		2	1	56	4.02535	16.2035	3	0	6	0	8	2.19722	1		43079	10.6708	24634	10.1119	131000	0	131000	11.783
4	2	7153.5	6118094	46001	1.64	0.72	28.6	0.0251748	132.7	11482365	16.2563	1.87679	6537054	6173999	15.6359	1.00914	4	0.0301432	2	1	1	4	3		1	0	65	4.17439	17.4255	1	1	6	0	9	2.30259	4		21826	9.99086	15364	9.63978	10700	0	10700	9.27809
4	2	7153.5	6118094	46001	1.64	0.72	28.6	0.0251748	132.7	11482365	16.2563	1.87679	6537054	6173999	15.6359	1.00914	4	0.0301432	2	2	0	5	4		2	1	44	3.78419	14.3201	1	1	6	0	5	1.79176	1		44136	10.695	19045	9.85456	22000	0	22000	9.99884
4	2	7153.5	6118094	46001	1.64	0.72	28.6	0.0251748	132.7	11482365	16.2563	1.87679	6537054	6173999	15.6359	1.00914	4	0.0301432	1	1	1	3	3		1	0	30	3.4012	11.5681	3	0	6	0	9	2.30259	1		98522	11.498	29642	10.2969	1000	0	1000	6.90875
4	2	7153.5	6118094	46001	1.64	0.72	28.6	0.0251748	132.7	11482365	16.2563	1.87679	6537054	6173999	15.6359	1.00914	4	0.0301432	2	2	0	5	4		1	0	51	3.93183	15.4593	3	0	5	1	8	2.19722	4		60643	11.0128	22227	10.0091	30500	0	30500	10.3255
4	2	7153.5	6118094	46001	1.64	0.72	28.6	0.0251748	132.7	11482365	16.2563	1.87679	6537054	6173999	15.6359	1.00914	4	0.0301432	2	2	0	5	4		1	0	52	3.95124	15.6123	1	1	6	0	9	2.30259	2		29284	10.2848	16182	9.69165	21000	0	21000	9.95233
4	2	7153.5	6118094	46001	1.64	0.72	28.6	0.0251748	132.7	11482365	16.2563	1.87679	6537054	6173999	15.6359	1.00914	4	0.0301432	2	2	0	5	4		1	0	46	3.82864	14.6585	3	0	6	0	9	2.30259	2		43697	10.685	30292	10.3186	32000	0	32000	10.3735
4	2	7153.5	6118094	46001	1.64	0.72	28.6	0.0251748	132.7	11482365	16.2563	1.87679	6537054	6173999	15.6359	1.00914	4	0.0301432	2	2	0	5	5		1	0	60	4.09434	16.7637	3	0	6	0	10	2.3979	1		1000	6.90776	41393	10.6309	60000	0	60000	11.0021
4	2	7153.5	6118094	46001	1.64	0.72	28.6	0.0251748	132.7	11482365	16.2563	1.87679	6537054	6173999	15.6359	1.00914	4	0.0301432	2	2	0	5	4		1	0	52	3.95124	15.6123	3	0	6	0	8	2.19722	1		62728	11.0466	16758	9.72663	1500	0	1500	7.31389
4	2	7153.5	6118094	46001	1.64	0.72	28.6	0.0251748	132.7	11482365	16.2563	1.87679	6537054	6173999	15.6359	1.00914	4	0.0301432	2	2	0	4	3		1	0	70	4.2485	18.0497	3	0	6	0	5	1.79176	4		8489	9.04653	7479	8.91985	800	0	800	6.68586
4	2	7153.5	6118094	46001	1.64	0.72	28.6	0.0251748	132.7	11482365	16.2563	1.87679	6537054	6173999	15.6359	1.00914	4	0.0301432	2	1	1	3	3		1	0	56	4.02535	16.2035	3	0	6	0	3	1.38629	4		26367	10.1799	9181	9.12489	44400	0	44400	10.701
4	2	7153.5	6118094	46001	1.64	0.72	28.6	0.0251748	132.7	11482365	16.2563	1.87679	6537054	6173999	15.6359	1.00914	4	0.0301432	2	2	0	4	4		1	0	42	3.73767	13.9702	3	0	6	0	8	2.19722	3		14000	9.54681	5285	8.57263	11000	0	11000	9.30574
4	2	7153.5	6118094	46001	1.64	0.72	28.6	0.0251748	132.7	11482365	16.2563	1.87679	6537054	6173999	15.6359	1.00914	4	0.0301432	2	2	0	4	2		1	0	45	3.80666	14.4907	3	0	6	0	8	2.19722	2		22780	10.0336	4850	8.48673	31500	0	31500	10.3578
4	2	7153.5	6118094	46001	1.64	0.72	28.6	0.0251748	132.7	11482365	16.2563	1.87679	6537054	6173999	15.6359	1.00914	4	0.0301432	2	1	1	4	3		1	0	59	4.07754	16.6263	3	0	6	0	5	1.79176	4		9790	9.18912	9710	9.18091	21000	0	21000	9.95233
4	2	7153.5	6118094	46001	1.64	0.72	28.6	0.0251748	132.7	11482365	16.2563	1.87679	6537054	6173999	15.6359	1.00914	4	0.0301432	2	2	0	3	3		1	0	64	4.15888	17.2963	3	0	6	0	5	1.79176	2		9460	9.15483	6660	8.80387	11000	0	11000	9.30574
4	2	7153.5	6118094	46001	1.64	0.72	28.6	0.0251748	132.7	11482365	16.2563	1.87679	6537054	6173999	15.6359	1.00914	4	0.0301432	2	1	1	4	3		1	0	44	3.78419	14.3201	3	0	3	1	8	2.19722	4		20430	9.92476	13200	9.48797	5000	0	5000	8.51739
4	2	7153.5	6118094	46001	1.64	0.72	28.6	0.0251748	132.7	11482365	16.2563	1.87679	6537054	6173999	15.6359	1.00914	4	0.0301432	2	2	0	4	3		1	0	54	3.98898	15.912	3	0	6	0	5	1.79176	2		29969	10.3079	14949	9.6124	6000	0	6000	8.69968
4	2	7153.5	6118094	46001	1.64	0.72	28.6	0.0251748	132.7	11482365	16.2563	1.87679	6537054	6173999	15.6359	1.00914	4	0.0301432	2	2	0	3	3		1	0	63	4.14313	17.1656	3	0	6	0	5	1.79176	3		27804	10.2329	22394	10.0165	21000	0	21000	9.95233
4	2	7153.5	6118094	46001	1.64	0.72	28.6	0.0251748	132.7	11482365	16.2563	1.87679	6537054	6173999	15.6359	1.00914	4	0.0301432	2	1	1	4	3		1	0	62	4.12713	17.0332	3	0	6	0	8	2.19722	3		12041	9.39607	11910	9.38513	22000	0	22000	9.99884
4	2	7153.5	6118094	46001	1.64	0.72	28.6	0.0251748	132.7	11482365	16.2563	1.87679	6537054	6173999	15.6359	1.00914	4	0.0301432	2	2	0	4	2		1	0	63	4.14313	17.1656	3	0	6	0	8	2.19722	2		10748	9.28247	6956	8.84736	12000	0	12000	9.39275
4	2	7153.5	6118094	46001	1.64	0.72	28.6	0.0251748	132.7	11482365	16.2563	1.87679	6537054	6173999	15.6359	1.00914	4	0.0301432	2	1	1	3	3		1	0	24	3.17805	10.1	3	0	6	0	8	2.19722	1		26379	10.1803	5681	8.64488	51000	0	51000	10.8396
5	2	7153.5	10264012	58989	1.91	0.68	20.5	0.0331707	174.4	10928415	16.2069	1.06473	6610815	2674629	14.7993	0.260583	30	0.172018	2	1	1	5	4		1	0	73	4.29046	18.408	3	0	6	0		0	4		60000	11.0021	55000	10.9151	5000		5000	8.51739
5	2	7153.5	10264012	58989	1.91	0.68	20.5	0.0331707	174.4	10928415	16.2069	1.06473	6610815	2674629	14.7993	0.260583	30	0.172018	2	1	1	4	4		1	0	56	4.02535	16.2035	3	0	6	0	9	2.30259	1		25000	10.1266	19000	9.85219	3000		3000	8.0067
5	2	7153.5	10264012	58989	1.91	0.68	20.5	0.0331707	174.4	10928415	16.2069	1.06473	6610815	2674629	14.7993	0.260583	30	0.172018	1	1	1	3	3		1	0	48	3.8712	14.9862	3	0	6	0	8	2.19722	1		35000	10.4631	30000	10.309	21000		21000	9.95233
5	2	7153.5	10264012	58989	1.91	0.68	20.5	0.0331707	174.4	10928415	16.2069	1.06473	6610815	2674629	14.7993	0.260583	30	0.172018	2	1	1	4	4		1	0	70	4.2485	18.0497	3	0	6	0	9	2.30259	2		7000	8.85367	5000	8.51719	1000		1000	6.90875
5	2	7153.5	10264012	58989	1.91	0.68	20.5	0.0331707	174.4	10928415	16.2069	1.06473	6610815	2674629	14.7993	0.260583	30	0.172018	2	1	1	4	3		1	0	75	4.31749	18.6407	1	1	6	0	6	1.94591	3		5000	8.51719	5000	8.51719	200		200	5.3033
5	2	7153.5	10264012	58989	1.91	0.68	20.5	0.0331707	174.4	10928415	16.2069	1.06473	6610815	2674629	14.7993	0.260583	30	0.172018	2	2	0	4	4		1	0	63	4.14313	17.1656	3	0	6	0	8	2.19722	1		20000	9.90349	20000	9.90349	6000		6000	8.69968
5	2	7153.5	10264012	58989	1.91	0.68	20.5	0.0331707	174.4	10928415	16.2069	1.06473	6610815	2674629	14.7993	0.260583	30	0.172018	2	1	1	4	4		1	0	43	3.7612	14.1466	3	0	6	0	8	2.19722	4		40000	10.5966	40000	10.5966	1000		1000	6.90875
5	2	7153.5	10264012	58989	1.91	0.68	20.5	0.0331707	174.4	10928415	16.2069	1.06473	6610815	2674629	14.7993	0.260583	30	0.172018	2	1	1	4	4		1	0	48	3.8712	14.9862	3	0	6	0	9	2.30259	1		40000	10.5966	50000	10.8198	1000		1000	6.90875
5	2	7153.5	10264012	58989	1.91	0.68	20.5	0.0331707	174.4	10928415	16.2069	1.06473	6610815	2674629	14.7993	0.260583	30	0.172018	2	1	1	4	4		1	0	46	3.82864	14.6585	3	0	6	0	5	1.79176	4		7000	8.85367	6000	8.69951	500		500	6.21661
5	2	7153.5	10264012	58989	1.91	0.68	20.5	0.0331707	174.4	10928415	16.2069	1.06473	6610815	2674629	14.7993	0.260583	30	0.172018	2	1	1	4	4		1	0	53	3.97029	15.7632	3	0	6	0	5	1.79176	4		60000	11.0021	30000	10.309	40000		40000	10.5967
5	2	7153.5	10264012	58989	1.91	0.68	20.5	0.0331707	174.4	10928415	16.2069	1.06473	6610815	2674629	14.7993	0.260583	30	0.172018	2	1	1	4	4		1	0	65	4.17439	17.4255	3	0	6	0	6	1.94591	1		20000	9.90349	10000	9.21034	4000		4000	8.2943
5	2	7153.5	10264012	58989	1.91	0.68	20.5	0.0331707	174.4	10928415	16.2069	1.06473	6610815	2674629	14.7993	0.260583	30	0.172018	2	1	1	4	4		1	0	49	3.89182	15.1463	3	0	6	0	5	1.79176	1		24000	10.0858	20000	9.90349	300		300	5.70711
5	2	7153.5	10264012	58989	1.91	0.68	20.5	0.0331707	174.4	10928415	16.2069	1.06473	6610815	2674629	14.7993	0.260583	30	0.172018	2	2	0	4	4		1	0	40	3.68888	13.6078	3	0	6	0	8	2.19722	1		20000	9.90349	20000	9.90349	1000		1000	6.90875
5	2	7153.5	10264012	58989	1.91	0.68	20.5	0.0331707	174.4	10928415	16.2069	1.06473	6610815	2674629	14.7993	0.260583	30	0.172018	2	1	1	4	4		1	0	65	4.17439	17.4255	3	0	6	0	5	1.79176	2		50000	10.8198	40000	10.5966	31000		31000	10.3418
5	2	7153.5	10264012	58989	1.91	0.68	20.5	0.0331707	174.4	10928415	16.2069	1.06473	6610815	2674629	14.7993	0.260583	30	0.172018	2	2	0	2	6		1	0	46	3.82864	14.6585	3	0	6	0	9	2.30259	1		30000	10.309	20000	9.90349	3000		3000	8.0067
5	2	7153.5	10264012	58989	1.91	0.68	20.5	0.0331707	174.4	10928415	16.2069	1.06473	6610815	2674629	14.7993	0.260583	30	0.172018	2	1	1	4	4		1	0	58	4.06044	16.4872	3	0	6	0	8	2.19722	1		40000	10.5966	30000	10.309	6000		6000	8.69968
5	2	7153.5	10264012	58989	1.91	0.68	20.5	0.0331707	174.4	10928415	16.2069	1.06473	6610815	2674629	14.7993	0.260583	30	0.172018	1	1	1	4	3		1	0	45	3.80666	14.4907	3	0	6	0	8	2.19722	1		30000	10.309	40000	10.5966	51000		51000	10.8396
5	2	7153.5	10264012	58989	1.91	0.68	20.5	0.0331707	174.4	10928415	16.2069	1.06473	6610815	2674629	14.7993	0.260583	30	0.172018	2	1	1	4	4		1	0	59	4.07754	16.6263	3	0	6	0	8	2.19722	2		30000	10.309	50000	10.8198	700		700	6.55251
5	2	7153.5	10264012	58989	1.91	0.68	20.5	0.0331707	174.4	10928415	16.2069	1.06473	6610815	2674629	14.7993	0.260583	30	0.172018	2	1	1	3	3		1	0	44	3.78419	14.3201	3	0	6	0	8	2.19722	1		50000	10.8198	40000	10.5966	10000		10000	9.21044
5	2	7153.5	10264012	58989	1.91	0.68	20.5	0.0331707	174.4	10928415	16.2069	1.06473	6610815	2674629	14.7993	0.260583	30	0.172018	2	2	0	4	3		1	0	45	3.80666	14.4907	3	0	6	0	5	1.79176	2		40000	10.5966	20000	9.90349	33000		33000	10.4043
5	2	7153.5	10264012	58989	1.91	0.68	20.5	0.0331707	174.4	10928415	16.2069	1.06473	6610815	2674629	14.7993	0.260583	30	0.172018	2	2	0	4	4		1	0	57	4.04305	16.3463	3	0	6	0	8	2.19722	1		20000	9.90349	10000	9.21034	67000		67000	11.1125
5	2	7153.5	10264012	58989	1.91	0.68	20.5	0.0331707	174.4	10928415	16.2069	1.06473	6610815	2674629	14.7993	0.260583	30	0.172018	2	1	1	4	4		1	0	51	3.93183	15.4593	3	0	6	0	11	2.48491	1		39210	10.5767	23239	10.0536	15000		15000	9.61587
5	2	7153.5	10264012	58989	1.91	0.68	20.5	0.0331707	174.4	10928415	16.2069	1.06473	6610815	2674629	14.7993	0.260583	30	0.172018	2	2	0	4	4		1	0	67	4.20469	17.6794	1	1	1	1	6	1.94591	1		10959	9.30192	5508	8.61396	7000		7000	8.85381
5	2	7153.5	10264012	58989	1.91	0.68	20.5	0.0331707	174.4	10928415	16.2069	1.06473	6610815	2674629	14.7993	0.260583	30	0.172018	2	1	1	4	4		1	0	67	4.20469	17.6794	1	1	6	0	11	2.48491	1		13000	9.4727	7000	8.85367	61000		61000	11.0186
5	2	7153.5	10264012	58989	1.91	0.68	20.5	0.0331707	174.4	10928415	16.2069	1.06473	6610815	2674629	14.7993	0.260583	30	0.172018	2	2	0	4	4		1	0	62	4.12713	17.0332	3	0	6	0	4	1.60944	4		19315	9.86864	12360	9.42222	5000		5000	8.51739
5	2	7153.5	10264012	58989	1.91	0.68	20.5	0.0331707	174.4	10928415	16.2069	1.06473	6610815	2674629	14.7993	0.260583	30	0.172018	2	1	1	4	4		2	1	42	3.73767	13.9702	3	0	6	0	9	2.30259	1		24610	10.1109	11931	9.3869	63000		63000	11.0509
5	2	7153.5	10264012	58989	1.91	0.68	20.5	0.0331707	174.4	10928415	16.2069	1.06473	6610815	2674629	14.7993	0.260583	30	0.172018	1	1	1	4	4		1	0	52	3.95124	15.6123	3	0	6	0	8	2.19722	1		47993	10.7788	10108	9.22108	1000		1000	6.90875
5	2	7153.5	10264012	58989	1.91	0.68	20.5	0.0331707	174.4	10928415	16.2069	1.06473	6610815	2674629	14.7993	0.260583	30	0.172018	2	2	0	4	4		1	0	68	4.21951	17.8042	1	1	1	1	10	2.3979	4		9830	9.19319	4227	8.34925	1000		1000	6.90875
5	2	7153.5	10264012	58989	1.91	0.68	20.5	0.0331707	174.4	10928415	16.2069	1.06473	6610815	2674629	14.7993	0.260583	30	0.172018	2	1	1	4	4		1	0	47	3.85015	14.8236	3	0	6	0	8	2.19722	1		74920	11.2242	24336	10.0997	41000		41000	10.6214
5	2	7153.5	10264012	58989	1.91	0.68	20.5	0.0331707	174.4	10928415	16.2069	1.06473	6610815	2674629	14.7993	0.260583	30	0.172018	2	1	1	4	4		1	0	48	3.8712	14.9862	3	0	6	0	8	2.19722	1		27830	10.2339	20403	9.92344	6000		6000	8.69968
5	2	7153.5	10264012	58989	1.91	0.68	20.5	0.0331707	174.4	10928415	16.2069	1.06473	6610815	2674629	14.7993	0.260583	30	0.172018	1	2	1	4	4		1	0	52	3.95124	15.6123	3	0	6	0	8	2.19722	1		46060	10.7377	29322	10.2861	80000		80000	11.2898
6	2	7153.5	10222281	30977	3.62	2.07	36.7	0.0564033	330.5	18339056	16.7245	1.79403	12153336	9092742	16.023	0.889502	96	0.290469	2	2	0	4	4		1	0	48	3.8712	14.9862	3	0	6	0	5	1.79176	2		17000	9.74097	12000	9.39266	5500		5500	8.61269
6	2	7153.5	10222281	30977	3.62	2.07	36.7	0.0564033	330.5	18339056	16.7245	1.79403	12153336	9092742	16.023	0.889502	96	0.290469	2	2	0	3	3		1	0	83	4.41884	19.5262	3	0	6	0	10	2.3979	3		24000	10.0858	11000	9.30565	10000		10000	9.21044
6	2	7153.5	10222281	30977	3.62	2.07	36.7	0.0564033	330.5	18339056	16.7245	1.79403	12153336	9092742	16.023	0.889502	96	0.290469	2	1	1	2	2		1	0	31	3.43399	11.7923	3	0	6	0	8	2.19722	2		10000	9.21034	14000	9.54681	500		500	6.21661
6	2	7153.5	10222281	30977	3.62	2.07	36.7	0.0564033	330.5	18339056	16.7245	1.79403	12153336	9092742	16.023	0.889502	96	0.290469	1	1	1	3	3		1	0	46	3.82864	14.6585	3	0	6	0	8	2.19722	1		25000	10.1266	25000	10.1266	2000		2000	7.6014
6	2	7153.5	10222281	30977	3.62	2.07	36.7	0.0564033	330.5	18339056	16.7245	1.79403	12153336	9092742	16.023	0.889502	96	0.290469	1	1	1	3	3		1	0	48	3.8712	14.9862	3	0	6	0	8	2.19722	1		35000	10.4631	35000	10.4631	300		300	5.70711
6	2	7153.5	10222281	30977	3.62	2.07	36.7	0.0564033	330.5	18339056	16.7245	1.79403	12153336	9092742	16.023	0.889502	96	0.290469	2	1	1	5	4		1	0	57	4.04305	16.3463	3	0	6	0	8	2.19722	3		30000	10.309	17000	9.74097	500		500	6.21661
6	2	7153.5	10222281	30977	3.62	2.07	36.7	0.0564033	330.5	18339056	16.7245	1.79403	12153336	9092742	16.023	0.889502	96	0.290469	2	1	1	5	4		1	0	32	3.46574	12.0113	3	0	6	0	8	2.19722	2		27000	10.2036	14000	9.54681	500		500	6.21661
6	2	7153.5	10222281	30977	3.62	2.07	36.7	0.0564033	330.5	18339056	16.7245	1.79403	12153336	9092742	16.023	0.889502	96	0.290469	1	1	1	3	3		1	0	60	4.09434	16.7637	3	0	6	0	5	1.79176	2		13000	9.4727	16000	9.68034	500		500	6.21661
6	2	7153.5	10222281	30977	3.62	2.07	36.7	0.0564033	330.5	18339056	16.7245	1.79403	12153336	9092742	16.023	0.889502	96	0.290469	2	2	0	3	3		1	0	63	4.14313	17.1656	3	0	6	0	5	1.79176	2		10000	9.21034	6000	8.69951	2200		2200	7.69667
6	2	7153.5	10222281	30977	3.62	2.07	36.7	0.0564033	330.5	18339056	16.7245	1.79403	12153336	9092742	16.023	0.889502	96	0.290469	2	2	0	4	4		1	0	45	3.80666	14.4907	3	0	6	0	8	2.19722	2		23000	10.0432	37000	10.5187	11000		11000	9.30574
6	2	7153.5	10222281	30977	3.62	2.07	36.7	0.0564033	330.5	18339056	16.7245	1.79403	12153336	9092742	16.023	0.889502	96	0.290469	2	1	1	5	3		1	0	44	3.78419	14.3201	3	0	6	0	10	2.3979	4		15000	9.61581	12000	9.39266	500		500	6.21661
6	2	7153.5	10222281	30977	3.62	2.07	36.7	0.0564033	330.5	18339056	16.7245	1.79403	12153336	9092742	16.023	0.889502	96	0.290469	2	1	1	4	4		1	0	51	3.93183	15.4593	3	0	6	0	5	1.79176	2		28000	10.24	25000	10.1266	21000		21000	9.95233
6	2	7153.5	10222281	30977	3.62	2.07	36.7	0.0564033	330.5	18339056	16.7245	1.79403	12153336	9092742	16.023	0.889502	96	0.290469	2	1	1	3	3		1	0	65	4.17439	17.4255	3	0	6	0	5	1.79176	2		50000	10.8198	12000	9.39266	30500		30500	10.3255
6	2	7153.5	10222281	30977	3.62	2.07	36.7	0.0564033	330.5	18339056	16.7245	1.79403	12153336	9092742	16.023	0.889502	96	0.290469	2	2	0	3	3		2	1	71	4.26268	18.1704	3	0	6	0	5	1.79176	3		5300	8.57546	6000	8.69951	3150		3150	8.05548
6	2	7153.5	10222281	30977	3.62	2.07	36.7	0.0564033	330.5	18339056	16.7245	1.79403	12153336	9092742	16.023	0.889502	96	0.290469	1	2	1	5	3		1	0	43	3.7612	14.1466	3	0	6	0	5	1.79176	2		22000	9.9988	20000	9.90349	20600		20600	9.93309
6	2	7153.5	10222281	30977	3.62	2.07	36.7	0.0564033	330.5	18339056	16.7245	1.79403	12153336	9092742	16.023	0.889502	96	0.290469	1	2	1	4	3		1	0	46	3.82864	14.6585	3	0	6	0	6	1.94591	2		70000	11.1563	30000	10.309	30800		30800	10.3353
6	2	7153.5	10222281	30977	3.62	2.07	36.7	0.0564033	330.5	18339056	16.7245	1.79403	12153336	9092742	16.023	0.889502	96	0.290469	2	2	0	4	4		1	0	57	4.04305	16.3463	3	0	6	0	5	1.79176	3		10000	9.21034	10000	9.21034	25000		25000	10.1267
6	2	7153.5	10222281	30977	3.62	2.07	36.7	0.0564033	330.5	18339056	16.7245	1.79403	12153336	9092742	16.023	0.889502	96	0.290469	2	2	0	3	3		1	0	63	4.14313	17.1656	3	0	6	0	8	2.19722	3		12000	9.39266	7000	8.85367	2300		2300	7.7411
6	2	7153.5	10222281	30977	3.62	2.07	36.7	0.0564033	330.5	18339056	16.7245	1.79403	12153336	9092742	16.023	0.889502	96	0.290469	2	2	0	3	3		1	0	73	4.29046	18.408	1	1	6	0	5	1.79176	3		13000	9.4727	14000	9.54681	12200		12200	9.40927
6	2	7153.5	10222281	30977	3.62	2.07	36.7	0.0564033	330.5	18339056	16.7245	1.79403	12153336	9092742	16.023	0.889502	96	0.290469	2	2	0	3	3		1	0	71	4.26268	18.1704	3	0	6	0	3	1.38629	2		14000	9.54681	10000	9.21034	2200		2200	7.69667
6	2	7153.5	10222281	30977	3.62	2.07	36.7	0.0564033	330.5	18339056	16.7245	1.79403	12153336	9092742	16.023	0.889502	96	0.290469	2	1	1	5	4		1	0	49	3.89182	15.1463	3	0	6	0	10	2.3979	2		39000	10.5713	13000	9.4727	40500		40500	10.6091
6	2	7153.5	10222281	30977	3.62	2.07	36.7	0.0564033	330.5	18339056	16.7245	1.79403	12153336	9092742	16.023	0.889502	96	0.290469	2	2	0	5	2		1	0	47	3.85015	14.8236	3	0	6	0	8	2.19722	2		44000	10.6919	37000	10.5187	20500		20500	9.92823
6	2	7153.5	10222281	30977	3.62	2.07	36.7	0.0564033	330.5	18339056	16.7245	1.79403	12153336	9092742	16.023	0.889502	96	0.290469	2	2	0	2	2		1	0	49	3.89182	15.1463	1	1	1	1	8	2.19722	2		28000	10.24	18000	9.79813	67000		67000	11.1125
6	2	7153.5	10222281	30977	3.62	2.07	36.7	0.0564033	330.5	18339056	16.7245	1.79403	12153336	9092742	16.023	0.889502	96	0.290469	2	2	0	3	3		1	0	66	4.18965	17.5532	1	1	6	0	6	1.94591	4		8000	8.9872	8000	8.9872	21300		21300	9.96651
6	2	7153.5	10222281	30977	3.62	2.07	36.7	0.0564033	330.5	18339056	16.7245	1.79403	12153336	9092742	16.023	0.889502	96	0.290469	2	2	0	3	3		2	1	81	4.39445	19.3112	3	0	6	0	3	1.38629	3		4000	8.29405	3500	8.16052	21500		21500	9.97585
6	2	7153.5	10222281	30977	3.62	2.07	36.7	0.0564033	330.5	18339056	16.7245	1.79403	12153336	9092742	16.023	0.889502	96	0.290469	2	2	0	2	2		1	0	46	3.82864	14.6585	1	1	6	0	8	2.19722	2		35000	10.4631	26000	10.1659	46000		46000	10.7364
6	2	7153.5	10222281	30977	3.62	2.07	36.7	0.0564033	330.5	18339056	16.7245	1.79403	12153336	9092742	16.023	0.889502	96	0.290469	2	2	0	3	3		1	0	53	3.97029	15.7632	3	0	6	0	5	1.79176	5		12000	9.39266	9000	9.10498	22000		22000	9.99884
6	2	7153.5	10222281	30977	3.62	2.07	36.7	0.0564033	330.5	18339056	16.7245	1.79403	12153336	9092742	16.023	0.889502	96	0.290469	2	2	0	5	2		1	0	64	4.15888	17.2963	3	0	6	0	7	2.07944	4		20000	9.90349	15000	9.61581	40500		40500	10.6091
6	2	7153.5	10222281	30977	3.62	2.07	36.7	0.0564033	330.5	18339056	16.7245	1.79403	12153336	9092742	16.023	0.889502	96	0.290469	2	2	0	4	3		2	1	65	4.17439	17.4255	3	0	6	0	5	1.79176	3		3700	8.21609	3500	8.16052	20200		20200	9.91349
6	2	7153.5	10222281	30977	3.62	2.07	36.7	0.0564033	330.5	18339056	16.7245	1.79403	12153336	9092742	16.023	0.889502	96	0.290469	2	2	0	4	3		1	0	53	3.97029	15.7632	3	0	6	0	8	2.19722	2		56500	10.942	50000	10.8198	30300		30300	10.3189
6	2	7153.5	10222281	30977	3.62	2.07	36.7	0.0564033	330.5	18339056	16.7245	1.79403	12153336	9092742	16.023	0.889502	96	0.290469	2	2	0	1	2		1	0	62	4.12713	17.0332	3	0	6	0	3	1.38629	4		16000	9.68034	10000	9.21034	40300		40300	10.6041
6	2	7153.5	10222281	30977	3.62	2.07	36.7	0.0564033	330.5	18339056	16.7245	1.79403	12153336	9092742	16.023	0.889502	96	0.290469	2	1	1	4	4		1	0	57	4.04305	16.3463	1	1	6	0	2	1.09861	2		10000	9.21034	14000	9.54681	3300		3300	8.10198
6	2	7153.5	10222281	30977	3.62	2.07	36.7	0.0564033	330.5	18339056	16.7245	1.79403	12153336	9092742	16.023	0.889502	96	0.290469	2	2	0	5	4		1	0	46	3.82864	14.6585	3	0	6	0	3	1.38629	2		6500	8.77956	7000	8.85367	2600		2600	7.86365
6	2	7153.5	10222281	30977	3.62	2.07	36.7	0.0564033	330.5	18339056	16.7245	1.79403	12153336	9092742	16.023	0.889502	96	0.290469	2	1	1	4	3		1	0	40	3.68888	13.6078	3	0	6	0	5	1.79176	2		10000	9.21034	15000	9.61581	10100		10100	9.22039
6	2	7153.5	10222281	30977	3.62	2.07	36.7	0.0564033	330.5	18339056	16.7245	1.79403	12153336	9092742	16.023	0.889502	96	0.290469	2	2	0	4	3		2	1	75	4.31749	18.6407	3	0	6	0		0	3		1600	7.37776	3000	8.00637	100		100	4.61512
6	2	7153.5	10222281	30977	3.62	2.07	36.7	0.0564033	330.5	18339056	16.7245	1.79403	12153336	9092742	16.023	0.889502	96	0.290469	2	1	1	5	5		2	1	58	4.06044	16.4872	1	1	1	1	5	1.79176	3		15000	9.61581	95000	11.4616	1300		1300	7.17089
6	2	7153.5	10222281	30977	3.62	2.07	36.7	0.0564033	330.5	18339056	16.7245	1.79403	12153336	9092742	16.023	0.889502	96	0.290469	2	2	0	4	3		1	0	34	3.52636	12.4352	3	0	6	0	8	2.19722	2		10000	9.21034	11000	9.30565	20500		20500	9.92823
6	2	7153.5	10222281	30977	3.62	2.07	36.7	0.0564033	330.5	18339056	16.7245	1.79403	12153336	9092742	16.023	0.889502	96	0.290469	2	2	0	4	4		2	1	64	4.15888	17.2963	3	0	6	0		0	3		5500	8.6125	3000	8.00637	300		300	5.70711
6	2	7153.5	10222281	30977	3.62	2.07	36.7	0.0564033	330.5	18339056	16.7245	1.79403	12153336	9092742	16.023	0.889502	96	0.290469	2	2	0	4	3		1	0	35	3.55535	12.6405	3	0	6	0	8	2.19722	2		30000	10.309	16000	9.68034	20200		20200	9.91349
6	2	7153.5	10222281	30977	3.62	2.07	36.7	0.0564033	330.5	18339056	16.7245	1.79403	12153336	9092742	16.023	0.889502	96	0.290469	2	2	0	5	4		1	0	55	4.00733	16.0587	3	0	6	0	2	1.09861	2		20000	9.90349	14000	9.54681	4000		4000	8.2943
6	2	7153.5	10222281	30977	3.62	2.07	36.7	0.0564033	330.5	18339056	16.7245	1.79403	12153336	9092742	16.023	0.889502	96	0.290469	2	1	1	5	4		1	0	60	4.09434	16.7637	3	0	6	0	2	1.09861	2		9000	9.10498	20000	9.90349	1200		1200	7.09091
6	2	7153.5	10222281	30977	3.62	2.07	36.7	0.0564033	330.5	18339056	16.7245	1.79403	12153336	9092742	16.023	0.889502	96	0.290469	2	1	1	5	4		1	0	65	4.17439	17.4255	3	0	6	0		0	3		5000	8.51719	5300	8.57546	2600		2600	7.86365
6	2	7153.5	10222281	30977	3.62	2.07	36.7	0.0564033	330.5	18339056	16.7245	1.79403	12153336	9092742	16.023	0.889502	96	0.290469	2	2	0	3	3		2	1	68	4.21951	17.8042	3	0	6	0		0	4		2000	7.6009	3400	8.13153	150		150	5.01728
6	2	7153.5	10222281	30977	3.62	2.07	36.7	0.0564033	330.5	18339056	16.7245	1.79403	12153336	9092742	16.023	0.889502	96	0.290469	2	1	1	3	3		1	0	59	4.07754	16.6263	3	0	6	0	8	2.19722	3		4000	8.29405	4000	8.29405	200		200	5.3033
6	2	7153.5	10222281	30977	3.62	2.07	36.7	0.0564033	330.5	18339056	16.7245	1.79403	12153336	9092742	16.023	0.889502	96	0.290469	2	1	1	4	4		1	0	62	4.12713	17.0332	3	0	3	1	5	1.79176	2		17400	9.76423	17000	9.74097	20300		20300	9.91843
6	2	7153.5	10222281	30977	3.62	2.07	36.7	0.0564033	330.5	18339056	16.7245	1.79403	12153336	9092742	16.023	0.889502	96	0.290469	1	1	1	5	4		1	0	53	3.97029	15.7632	3	0	6	0	7	2.07944	1		15000	9.61581	23000	10.0432	400		400	5.99396
6	2	7153.5	10222281	30977	3.62	2.07	36.7	0.0564033	330.5	18339056	16.7245	1.79403	12153336	9092742	16.023	0.889502	96	0.290469	2	1	1	4	3		1	0	49	3.89182	15.1463	3	0	6	0	8	2.19722	2		27000	10.2036	13000	9.4727	200		200	5.3033
6	2	7153.5	10222281	30977	3.62	2.07	36.7	0.0564033	330.5	18339056	16.7245	1.79403	12153336	9092742	16.023	0.889502	96	0.290469	2	1	1	4	3		1	0	52	3.95124	15.6123	3	0	6	0	8	2.19722	1		39000	10.5713	83000	11.3266	200		200	5.3033
6	2	7153.5	10222281	30977	3.62	2.07	36.7	0.0564033	330.5	18339056	16.7245	1.79403	12153336	9092742	16.023	0.889502	96	0.290469	2	2	0	5	4		1	0	51	3.93183	15.4593	3	0	6	0		0	2		13000	9.4727	12000	9.39266	8000		8000	8.98732
6	2	7153.5	10222281	30977	3.62	2.07	36.7	0.0564033	330.5	18339056	16.7245	1.79403	12153336	9092742	16.023	0.889502	96	0.290469	2	1	1	3	3		1	0	51	3.93183	15.4593	3	0	6	0	8	2.19722	3		20000	9.90349	14000	9.54681	300		300	5.70711
6	2	7153.5	10222281	30977	3.62	2.07	36.7	0.0564033	330.5	18339056	16.7245	1.79403	12153336	9092742	16.023	0.889502	96	0.290469	2	1	1	4	4		1	0	58	4.06044	16.4872	3	0	6	0	8	2.19722	4		14000	9.54681	17000	9.74097	200		200	5.3033
6	2	7153.5	10222281	30977	3.62	2.07	36.7	0.0564033	330.5	18339056	16.7245	1.79403	12153336	9092742	16.023	0.889502	96	0.290469	1	2	1	2	2		1	0	48	3.8712	14.9862	3	0	6	0	8	2.19722	2		30000	10.309	24000	10.0858	31000		31000	10.3418
6	2	7153.5	10222281	30977	3.62	2.07	36.7	0.0564033	330.5	18339056	16.7245	1.79403	12153336	9092742	16.023	0.889502	96	0.290469	2	2	0	5	4		1	0	68	4.21951	17.8042	3	0	6	0	5	1.79176	2		23000	10.0432	6000	8.69951	20500		20500	9.92823
6	2	7153.5	10222281	30977	3.62	2.07	36.7	0.0564033	330.5	18339056	16.7245	1.79403	12153336	9092742	16.023	0.889502	96	0.290469	2	2	0	3	3		1	0	43	3.7612	14.1466	3	0	6	0		0	1		40000	10.5966	20000	9.90349	2000		2000	7.6014
6	2	7153.5	10222281	30977	3.62	2.07	36.7	0.0564033	330.5	18339056	16.7245	1.79403	12153336	9092742	16.023	0.889502	96	0.290469	2	1	1	3	2		1	0	59	4.07754	16.6263	3	0	6	0	5	1.79176	2		54000	10.8967	43000	10.669	113200		113200	11.6369
6	2	7153.5	10222281	30977	3.62	2.07	36.7	0.0564033	330.5	18339056	16.7245	1.79403	12153336	9092742	16.023	0.889502	96	0.290469	1	1	1	5	4		1	0	66	4.18965	17.5532	3	0	6	0	8	2.19722	2		37000	10.5187	28000	10.24	71000		71000	11.1704
6	2	7153.5	10222281	30977	3.62	2.07	36.7	0.0564033	330.5	18339056	16.7245	1.79403	12153336	9092742	16.023	0.889502	96	0.290469	2	1	1	3	2		1	0	67	4.20469	17.6794	3	0	6	0	3	1.38629	1		50000	10.8198	20000	9.90349	2500		2500	7.82445
6	2	7153.5	10222281	30977	3.62	2.07	36.7	0.0564033	330.5	18339056	16.7245	1.79403	12153336	9092742	16.023	0.889502	96	0.290469	1	1	1	5	4		1	0	54	3.98898	15.912	3	0	6	0	8	2.19722	2		60000	11.0021	43000	10.669	30000		30000	10.309
6	2	7153.5	10222281	30977	3.62	2.07	36.7	0.0564033	330.5	18339056	16.7245	1.79403	12153336	9092742	16.023	0.889502	96	0.290469	2	2	0	3	3		1	0	33	3.49651	12.2256	3	0	6	0	8	2.19722	1		48000	10.779	20000	9.90349	10200		10200	9.23024
6	2	7153.5	10222281	30977	3.62	2.07	36.7	0.0564033	330.5	18339056	16.7245	1.79403	12153336	9092742	16.023	0.889502	96	0.290469	2	2	0	4	3		1	0	66	4.18965	17.5532	3	0	6	0	8	2.19722	2		7000	8.85367	5000	8.51719	20500		20500	9.92823
6	2	7153.5	10222281	30977	3.62	2.07	36.7	0.0564033	330.5	18339056	16.7245	1.79403	12153336	9092742	16.023	0.889502	96	0.290469	2	2	0	5	4		1	0	46	3.82864	14.6585	3	0	6	0	8	2.19722	2		23000	10.0432	15000	9.61581	25500		25500	10.1465
6	2	7153.5	10222281	30977	3.62	2.07	36.7	0.0564033	330.5	18339056	16.7245	1.79403	12153336	9092742	16.023	0.889502	96	0.290469	1	2	1	5	3		1	0	63	4.14313	17.1656	1	1	6	0	5	1.79176	2		38000	10.5453	23000	10.0432	30500		30500	10.3255
7	2	7153.5	11401151	21841	6.69	1.53	36.9	0.0414634	522.4	15073172	16.5284	1.32207	10001593	8291753	15.9308	0.727273	10	0.0191424	2	1	1	4	3		2	1	50	3.91202	15.3039	3	0	6	0	8	2.19722	3		58426	10.9755	38043	10.5465	6300		6300	8.74846
7	2	7153.5	11401151	21841	6.69	1.53	36.9	0.0414634	522.4	15073172	16.5284	1.32207	10001593	8291753	15.9308	0.727273	10	0.0191424	2	1	1	5	4		2	1	56	4.02535	16.2035	3	0	6	0	8	2.19722	3		13093	9.47983	9478	9.15673	7200		7200	8.88198
7	2	7153.5	11401151	21841	6.69	1.53	36.9	0.0414634	522.4	15073172	16.5284	1.32207	10001593	8291753	15.9308	0.727273	10	0.0191424	2	1	1	3	3		2	1	56	4.02535	16.2035	3	0	6	0	8	2.19722	2		52094	10.8608	38467	10.5576	37200		37200	10.5241
7	2	7153.5	11401151	21841	6.69	1.53	36.9	0.0414634	522.4	15073172	16.5284	1.32207	10001593	8291753	15.9308	0.727273	10	0.0191424	2	1	1	4	5		1	0	46	3.82864	14.6585	3	0	6	0	8	2.19722	2		48292	10.785	34443	10.4471	1200		1200	7.09091
7	2	7153.5	11401151	21841	6.69	1.53	36.9	0.0414634	522.4	15073172	16.5284	1.32207	10001593	8291753	15.9308	0.727273	10	0.0191424	2	1	1	3	3		1	0	56	4.02535	16.2035	3	0	6	0	8	2.19722	5		33069	10.4064	20380	9.92231	13200		13200	9.48805
7	2	7153.5	11401151	21841	6.69	1.53	36.9	0.0414634	522.4	15073172	16.5284	1.32207	10001593	8291753	15.9308	0.727273	10	0.0191424	2	1	1	3	2		1	0	35	3.55535	12.6405	3	0	6	0	8	2.19722	2		30299	10.3189	20830	9.94415	48500		48500	10.7893
7	2	7153.5	11401151	21841	6.69	1.53	36.9	0.0414634	522.4	15073172	16.5284	1.32207	10001593	8291753	15.9308	0.727273	10	0.0191424	2	2	0	4	3		1	0	64	4.15888	17.2963	1	1	1	1	8	2.19722	2		61156	11.0212	33030	10.4052	24400		24400	10.1024
7	2	7153.5	11401151	21841	6.69	1.53	36.9	0.0414634	522.4	15073172	16.5284	1.32207	10001593	8291753	15.9308	0.727273	10	0.0191424	2	2	0	3	3		1	0	44	3.78419	14.3201	3	0	6	0	8	2.19722	2		40123	10.5997	125956	11.7437	8700		8700	9.07119
7	2	7153.5	11401151	21841	6.69	1.53	36.9	0.0414634	522.4	15073172	16.5284	1.32207	10001593	8291753	15.9308	0.727273	10	0.0191424	2	1	1	4	3		1	0	48	3.8712	14.9862	3	0	6	0	8	2.19722	2		41656	10.6372	30079	10.3116	7700		7700	8.94911
7	2	7153.5	11401151	21841	6.69	1.53	36.9	0.0414634	522.4	15073172	16.5284	1.32207	10001593	8291753	15.9308	0.727273	10	0.0191424	2	2	0	2	2		1	0	61	4.11087	16.8993	3	0	6	0	3	1.38629	2		10746	9.28229	10521	9.26113	22700		22700	10.0302
7	2	7153.5	11401151	21841	6.69	1.53	36.9	0.0414634	522.4	15073172	16.5284	1.32207	10001593	8291753	15.9308	0.727273	10	0.0191424	2	2	0	6	4		1	0	47	3.85015	14.8236	3	0	6	0	8	2.19722	3		39015	10.5717	23158	10.0501	61300		61300	11.0236
7	2	7153.5	11401151	21841	6.69	1.53	36.9	0.0414634	522.4	15073172	16.5284	1.32207	10001593	8291753	15.9308	0.727273	10	0.0191424	2	2	0	4	3		1	0	40	3.68888	13.6078	3	0	6	0	8	2.19722	2		28935	10.2728	17633	9.77753	35204		35204	10.4689
7	2	7153.5	11401151	21841	6.69	1.53	36.9	0.0414634	522.4	15073172	16.5284	1.32207	10001593	8291753	15.9308	0.727273	10	0.0191424	2	2	0	4	4		1	0	30	3.4012	11.5681	3	0	6	0	8	2.19722	2		37190	10.5238	23801	10.0775	35769		35769	10.4849
7	2	7153.5	11401151	21841	6.69	1.53	36.9	0.0414634	522.4	15073172	16.5284	1.32207	10001593	8291753	15.9308	0.727273	10	0.0191424	2	2	0	3	3		1	0	39	3.66356	13.4217	3	0	6	0	9	2.30259	2		18860	9.8448	6867	8.83448	15500		15500	9.64866
7	2	7153.5	11401151	21841	6.69	1.53	36.9	0.0414634	522.4	15073172	16.5284	1.32207	10001593	8291753	15.9308	0.727273	10	0.0191424	2	2	0	4	3		1	0	55	4.00733	16.0587	3	0	6	0	4	1.60944	2		34960	10.462	10988	9.30456	57550		57550	10.9604
7	2	7153.5	11401151	21841	6.69	1.53	36.9	0.0414634	522.4	15073172	16.5284	1.32207	10001593	8291753	15.9308	0.727273	10	0.0191424	2	2	0	3	3		2	1	58	4.06044	16.4872	3	0	6	0	7	2.07944	4		16330	9.70076	8466	9.04381	30778		30778	10.3346
7	2	7153.5	11401151	21841	6.69	1.53	36.9	0.0414634	522.4	15073172	16.5284	1.32207	10001593	8291753	15.9308	0.727273	10	0.0191424	2	2	0	4	4		1	0	56	4.02535	16.2035	3	0	2	1	6	1.94591	3		20760	9.94078	16100	9.68657	14268		14268	9.56584
7	2	7153.5	11401151	21841	6.69	1.53	36.9	0.0414634	522.4	15073172	16.5284	1.32207	10001593	8291753	15.9308	0.727273	10	0.0191424	2	2	0	5	5		1	0	46	3.82864	14.6585	3	0	6	0	8	2.19722	2		23350	10.0584	14421	9.57644	3975		3975	8.28803
7	2	7153.5	11401151	21841	6.69	1.53	36.9	0.0414634	522.4	15073172	16.5284	1.32207	10001593	8291753	15.9308	0.727273	10	0.0191424	2	2	0	4	4		2	1	44	3.78419	14.3201	3	0	6	0	9	2.30259	3		17850	9.78976	9300	9.13777	42260		42260	10.6516
7	2	7153.5	11401151	21841	6.69	1.53	36.9	0.0414634	522.4	15073172	16.5284	1.32207	10001593	8291753	15.9308	0.727273	10	0.0191424	2	2	0	5	3		1	0	72	4.27667	18.2899	1	1	6	0	6	1.94591	2		21410	9.97161	16950	9.73802	8377		8377	9.03336
7	2	7153.5	11401151	21841	6.69	1.53	36.9	0.0414634	522.4	15073172	16.5284	1.32207	10001593	8291753	15.9308	0.727273	10	0.0191424	1	1	1	2	2		1	0	62	4.12713	17.0332	3	0	6	0	5	1.79176	4		22193	10.0075	13221	9.48956	21616	0	21616	9.98124
7	2	7153.5	11401151	21841	6.69	1.53	36.9	0.0414634	522.4	15073172	16.5284	1.32207	10001593	8291753	15.9308	0.727273	10	0.0191424	2	2	0	4	4		1	0	51	3.93183	15.4593	3	0	6	0	9	2.30259	4		55154	10.9179	32630	10.393	39953	0	39953	10.5955
7	2	7153.5	11401151	21841	6.69	1.53	36.9	0.0414634	522.4	15073172	16.5284	1.32207	10001593	8291753	15.9308	0.727273	10	0.0191424	2	2	0	3	4		1	0	69	4.23411	17.9277	3	0	6	0	7	2.07944	3		15483	9.6475	8783	9.08057	15950	0	15950	9.67728
7	2	7153.5	11401151	21841	6.69	1.53	36.9	0.0414634	522.4	15073172	16.5284	1.32207	10001593	8291753	15.9308	0.727273	10	0.0191424	2	1	1	4	2		1	0	55	4.00733	16.0587	3	0	6	0	7	2.07944	2		51260	10.8447	82308	11.3182	41630	0	41630	10.6366
7	2	7153.5	11401151	21841	6.69	1.53	36.9	0.0414634	522.4	15073172	16.5284	1.32207	10001593	8291753	15.9308	0.727273	10	0.0191424	2	1	1		5		1	0	46	3.82864	14.6585	3	0	6	0	8	2.19722	3		27515	10.2225	24975	10.1256	38729	0	38729	10.5644
7	2	7153.5	11401151	21841	6.69	1.53	36.9	0.0414634	522.4	15073172	16.5284	1.32207	10001593	8291753	15.9308	0.727273	10	0.0191424	2	1	1	2	2		1	0	43	3.7612	14.1466	3	0	6	0	8	2.19722	2		49139	10.8024	48983	10.7992	1683	0	1683	7.42893
7	2	7153.5	11401151	21841	6.69	1.53	36.9	0.0414634	522.4	15073172	16.5284	1.32207	10001593	8291753	15.9308	0.727273	10	0.0191424	2	1	1	4	3		1	0	44	3.78419	14.3201	3	0	6	0	9	2.30259	3		34548	10.4501	38039	10.5464	2126	0	2126	7.66247
7	2	7153.5	11401151	21841	6.69	1.53	36.9	0.0414634	522.4	15073172	16.5284	1.32207	10001593	8291753	15.9308	0.727273	10	0.0191424	2	2	0	3	2		1	0	62	4.12713	17.0332	3	0	6	0	5	1.79176	3		79528	11.2839	23458	10.063	64773	0	64773	11.0787
7	2	7153.5	11401151	21841	6.69	1.53	36.9	0.0414634	522.4	15073172	16.5284	1.32207	10001593	8291753	15.9308	0.727273	10	0.0191424	2	2	0	5	3		1	0	51	3.93183	15.4593	3	0	6	0	7	2.07944	2		26741	10.194	11869	9.38169	20995	0	20995	9.95209
7	2	7153.5	11401151	21841	6.69	1.53	36.9	0.0414634	522.4	15073172	16.5284	1.32207	10001593	8291753	15.9308	0.727273	10	0.0191424	2	2	0	5	3		1	0	57	4.04305	16.3463	3	0	6	0	9	2.30259	2		29910	10.3059	18508	9.82596	86440	0	86440	11.3672
7	2	7153.5	11401151	21841	6.69	1.53	36.9	0.0414634	522.4	15073172	16.5284	1.32207	10001593	8291753	15.9308	0.727273	10	0.0191424	2	2	0	4	4		1	0	42	3.73767	13.9702	3	0	6	0	6	1.94591	1		5000	8.51719	4000	8.29405	3000	0	3000	8.0067
7	2	7153.5	11401151	21841	6.69	1.53	36.9	0.0414634	522.4	15073172	16.5284	1.32207	10001593	8291753	15.9308	0.727273	10	0.0191424	2	2	0	3	3		2	1	43	3.7612	14.1466	1	1	3	1	9	2.30259	1		20000	9.90349	14655	9.59254	10000	0	10000	9.21044
7	2	7153.5	11401151	21841	6.69	1.53	36.9	0.0414634	522.4	15073172	16.5284	1.32207	10001593	8291753	15.9308	0.727273	10	0.0191424	2	2	0	3	3		1	0	54	3.98898	15.912	3	0	6	0	12	2.56495	1		15000	9.61581	10000	9.21034	20000	0	20000	9.90354
7	2	7153.5	11401151	21841	6.69	1.53	36.9	0.0414634	522.4	15073172	16.5284	1.32207	10001593	8291753	15.9308	0.727273	10	0.0191424	2	2	0	4	3		1	0	55	4.00733	16.0587	3	0	6	0	9	2.30259	3		15000	9.61581	5000	8.51719	20000	0	20000	9.90354
7	2	7153.5	11401151	21841	6.69	1.53	36.9	0.0414634	522.4	15073172	16.5284	1.32207	10001593	8291753	15.9308	0.727273	10	0.0191424	2	2	0	3	3		1	0	69	4.23411	17.9277	3	0	6	0	12	2.56495	2		37000	10.5187	30000	10.309	10500	0	10500	9.25923
7	2	7153.5	11401151	21841	6.69	1.53	36.9	0.0414634	522.4	15073172	16.5284	1.32207	10001593	8291753	15.9308	0.727273	10	0.0191424	2	2	0	3	3		1	0	69	4.23411	17.9277	3	0	6	0	5	1.79176	2		7843	8.96738	5580	8.62694	3628	0	3628	8.19671
7	2	7153.5	11401151	21841	6.69	1.53	36.9	0.0414634	522.4	15073172	16.5284	1.32207	10001593	8291753	15.9308	0.727273	10	0.0191424	2	2	0	3	3		1	0	54	3.98898	15.912	3	0	6	0	9	2.30259	2		50000	10.8198	26000	10.1659	100000	0	100000	11.5129
7	2	7153.5	11401151	21841	6.69	1.53	36.9	0.0414634	522.4	15073172	16.5284	1.32207	10001593	8291753	15.9308	0.727273	10	0.0191424	2	2	0	3	3		1	0	37	3.61092	13.0387	3	0	6	0	12	2.56495	2		100000	11.5129	30000	10.309	150000	0	150000	11.9184
7	2	7153.5	11401151	21841	6.69	1.53	36.9	0.0414634	522.4	15073172	16.5284	1.32207	10001593	8291753	15.9308	0.727273	10	0.0191424	2	2	0	4	3		2	1	64	4.15888	17.2963	3	0	6	0	6	1.94591	2		24000	10.0858	18000	9.79813	15000	0	15000	9.61587
7	2	7153.5	11401151	21841	6.69	1.53	36.9	0.0414634	522.4	15073172	16.5284	1.32207	10001593	8291753	15.9308	0.727273	10	0.0191424	2	2	0	4	4		1	0	32	3.46574	12.0113	3	0	6	0	9	2.30259	1		15000	9.61581	8000	8.9872	5000	0	5000	8.51739
7	2	7153.5	11401151	21841	6.69	1.53	36.9	0.0414634	522.4	15073172	16.5284	1.32207	10001593	8291753	15.9308	0.727273	10	0.0191424	1	1	1	4	4		2	1	51	3.93183	15.4593	3	0	6	0	7	2.07944	5		107525	11.5855	41000	10.6213	87927	0	87927	11.3843
7	2	7153.5	11401151	21841	6.69	1.53	36.9	0.0414634	522.4	15073172	16.5284	1.32207	10001593	8291753	15.9308	0.727273	10	0.0191424	2	2	0	3	3		1	0	61	4.11087	16.8993	3	0	6	0	7	2.07944	3		9300	9.13777	11000	9.30565	23125		23125	10.0487
7	2	7153.5	11401151	21841	6.69	1.53	36.9	0.0414634	522.4	15073172	16.5284	1.32207	10001593	8291753	15.9308	0.727273	10	0.0191424	1	2	1	4	4		1	0	52	3.95124	15.6123	3	0	6	0	7	2.07944	3		25200	10.1346	19100	9.85744	42080	0	42080	10.6474
7	2	7153.5	11401151	21841	6.69	1.53	36.9	0.0414634	522.4	15073172	16.5284	1.32207	10001593	8291753	15.9308	0.727273	10	0.0191424	2	2	0	4	4		1	0	62	4.12713	17.0332	3	0	6	0	7	2.07944	2		24000	10.0858	7300	8.89563	60412	0	60412	11.009
7	2	7153.5	11401151	21841	6.69	1.53	36.9	0.0414634	522.4	15073172	16.5284	1.32207	10001593	8291753	15.9308	0.727273	10	0.0191424	2	2	0	3	3		1	0	50	3.91202	15.3039	3	0	6	0	7	2.07944	2		16000	9.68034	13000	9.4727	22967	0	22967	10.0419
7	2	7153.5	11401151	21841	6.69	1.53	36.9	0.0414634	522.4	15073172	16.5284	1.32207	10001593	8291753	15.9308	0.727273	10	0.0191424	2	1	1	4	4		1	0	39	3.66356	13.4217	3	0	6	0	7	2.07944	3		41000	10.6213	30000	10.309	27472	0	27472	10.221
7	2	7153.5	11401151	21841	6.69	1.53	36.9	0.0414634	522.4	15073172	16.5284	1.32207	10001593	8291753	15.9308	0.727273	10	0.0191424	1	1	1	4	4		1	0	52	3.95124	15.6123	3	0	6	0	7	2.07944	3		36000	10.4913	17000	9.74097	38925	0	38925	10.5694
7	2	7153.5	11401151	21841	6.69	1.53	36.9	0.0414634	522.4	15073172	16.5284	1.32207	10001593	8291753	15.9308	0.727273	10	0.0191424	1	1	1	4	4		1	0	27	3.29584	10.8625	3	0	6	0	12	2.56495	3		56500	10.942	36000	10.4913	75417	0	75417	11.2308
7	2	7153.5	11401151	21841	6.69	1.53	36.9	0.0414634	522.4	15073172	16.5284	1.32207	10001593	8291753	15.9308	0.727273	10	0.0191424	2	2	0	3	3		1	0	40	3.68888	13.6078	3	0	6	0	7	2.07944	2		46500	10.7472	22500	10.0213	54069	0	54069	10.898
7	2	7153.5	11401151	21841	6.69	1.53	36.9	0.0414634	522.4	15073172	16.5284	1.32207	10001593	8291753	15.9308	0.727273	10	0.0191424	2	2	0	4	4		1	0	44	3.78419	14.3201	3	0	6	0	7	2.07944	3		22700	10.0301	15500	9.6486	35123	0	35123	10.4666
7	2	7153.5	11401151	21841	6.69	1.53	36.9	0.0414634	522.4	15073172	16.5284	1.32207	10001593	8291753	15.9308	0.727273	10	0.0191424	2	1	1	4	3		1	0	49	3.89182	15.1463	3	0	6	0	7	2.07944	2		19000	9.85219	12000	9.39266	1600	0	1600	7.37838
7	2	7153.5	11401151	21841	6.69	1.53	36.9	0.0414634	522.4	15073172	16.5284	1.32207	10001593	8291753	15.9308	0.727273	10	0.0191424	1	1	1	4	3		1	0	48	3.8712	14.9862	3	0	6	0	7	2.07944	2		53000	10.878	44000	10.6919	5830	0	5830	8.67094
7	2	7153.5	11401151	21841	6.69	1.53	36.9	0.0414634	522.4	15073172	16.5284	1.32207	10001593	8291753	15.9308	0.727273	10	0.0191424	2	1	1	6	6		2	1	36	3.58352	12.8416	3	0	6	0	5	1.79176	3		22000	9.9988	43000	10.669	1800	0	1800	7.4961
7	2	7153.5	11401151	21841	6.69	1.53	36.9	0.0414634	522.4	15073172	16.5284	1.32207	10001593	8291753	15.9308	0.727273	10	0.0191424	2	1	1	4	4		1	0	36	3.58352	12.8416	3	0	6	0	8	2.19722	3		60000	11.0021	25000	10.1266	46000	0	46000	10.7364
7	2	7153.5	11401151	21841	6.69	1.53	36.9	0.0414634	522.4	15073172	16.5284	1.32207	10001593	8291753	15.9308	0.727273	10	0.0191424	2	2	0	3	3		1	0	58	4.06044	16.4872	1	1	6	0	7	2.07944	2		8300	9.02401	10000	9.21034	12800	0	12800	9.45728
7	2	7153.5	11401151	21841	6.69	1.53	36.9	0.0414634	522.4	15073172	16.5284	1.32207	10001593	8291753	15.9308	0.727273	10	0.0191424	2	2	0	4	3		1	0	56	4.02535	16.2035	3	0	6	0	5	1.79176	3		6700	8.80986	6000	8.69951	720	0	720	6.58064
7	2	7153.5	11401151	21841	6.69	1.53	36.9	0.0414634	522.4	15073172	16.5284	1.32207	10001593	8291753	15.9308	0.727273	10	0.0191424	2	2	0	4	4		1	0	61	4.11087	16.8993	3	0	6	0	7	2.07944	3		15000	9.61581	15800	9.66777	12300	0	12300	9.41744
7	2	7153.5	11401151	21841	6.69	1.53	36.9	0.0414634	522.4	15073172	16.5284	1.32207	10001593	8291753	15.9308	0.727273	10	0.0191424	1	1	1	2	3		1	0	45	3.80666	14.4907	3	0	6	0	7	2.07944	4		10500	9.25913	10100	9.22029	740		740	6.608
7	2	7153.5	11401151	21841	6.69	1.53	36.9	0.0414634	522.4	15073172	16.5284	1.32207	10001593	8291753	15.9308	0.727273	10	0.0191424	2	1	1	5	4		1	0	24	3.17805	10.1	3	0	6	0	11	2.48491	2		25000	10.1266	21000	9.95228	6600		6600	8.79498
7	2	7153.5	11401151	21841	6.69	1.53	36.9	0.0414634	522.4	15073172	16.5284	1.32207	10001593	8291753	15.9308	0.727273	10	0.0191424	2	2	0	3	3		1	0	60	4.09434	16.7637	3	0	6	0	7	2.07944	3		19000	9.85219	7400	8.90924	12430	0	12430	9.42795
7	2	7153.5	11401151	21841	6.69	1.53	36.9	0.0414634	522.4	15073172	16.5284	1.32207	10001593	8291753	15.9308	0.727273	10	0.0191424	2	2	0	5	3		1	0	51	3.93183	15.4593	3	0	6	0	5	1.79176	2		17282	9.75742	11933	9.38706	6015	0	6015	8.70218
7	2	7153.5	11401151	21841	6.69	1.53	36.9	0.0414634	522.4	15073172	16.5284	1.32207	10001593	8291753	15.9308	0.727273	10	0.0191424	2	2	0	4	3		1	0	30	3.4012	11.5681	3	0	6	0	8	2.19722	1		33821	10.4288	36239	10.4979	24267	0	24267	10.0969
7	2	7153.5	11401151	21841	6.69	1.53	36.9	0.0414634	522.4	15073172	16.5284	1.32207	10001593	8291753	15.9308	0.727273	10	0.0191424	2	1	1	3	3		1	0	54	3.98898	15.912	3	0	6	0	7	2.07944	1		65297	11.0867	18309	9.81515	45340	0	45340	10.722
7	2	7153.5	11401151	21841	6.69	1.53	36.9	0.0414634	522.4	15073172	16.5284	1.32207	10001593	8291753	15.9308	0.727273	10	0.0191424	1	1	1	5	3		1	0	42	3.73767	13.9702	3	0	6	0	8	2.19722	3		34049	10.4356	23750	10.0753	17411	0	17411	9.76491
7	2	7153.5	11401151	21841	6.69	1.53	36.9	0.0414634	522.4	15073172	16.5284	1.32207	10001593	8291753	15.9308	0.727273	10	0.0191424	2	2	0	4	3		1	0	46	3.82864	14.6585	3	0	6	0	8	2.19722	1		50732	10.8343	31191	10.3479	53213		53213	10.8821
7	2	7153.5	11401151	21841	6.69	1.53	36.9	0.0414634	522.4	15073172	16.5284	1.32207	10001593	8291753	15.9308	0.727273	10	0.0191424	1	1	1	3	2		1	0	51	3.93183	15.4593	3	0	6	0	7	2.07944	3		45737	10.7307	15485	9.64763	36250		36250	10.4982
7	2	7153.5	11401151	21841	6.69	1.53	36.9	0.0414634	522.4	15073172	16.5284	1.32207	10001593	8291753	15.9308	0.727273	10	0.0191424	2	2	0	3	6		1	0	60	4.09434	16.7637	3	0	6	0	7	2.07944	3		21221	9.96275	7417	8.91153	21509	0	21509	9.97627
7	2	7153.5	11401151	21841	6.69	1.53	36.9	0.0414634	522.4	15073172	16.5284	1.32207	10001593	8291753	15.9308	0.727273	10	0.0191424	2	2	0	5	3		1	0	60	4.09434	16.7637	3	0	6	0	7	2.07944	4		49580	10.8113	10926	9.2989	45461	0	45461	10.7246
7	2	7153.5	11401151	21841	6.69	1.53	36.9	0.0414634	522.4	15073172	16.5284	1.32207	10001593	8291753	15.9308	0.727273	10	0.0191424	1	1	1	3	4		1	0	49	3.89182	15.1463	3	0	6	0	7	2.07944	3		40489	10.6088	17968	9.79635	44948	0	44948	10.7133
7	2	7153.5	11401151	21841	6.69	1.53	36.9	0.0414634	522.4	15073172	16.5284	1.32207	10001593	8291753	15.9308	0.727273	10	0.0191424	2	1	1	4	4		1	0	51	3.93183	15.4593	3	0	6	0	9	2.30259	1		25766	10.1568	8610	9.06068	20615	0	20615	9.93382
8	2	7153.5	6547321	21052	5.44	0.97	26.3	0.0368821	311.4	14627435	16.4984	2.23411	10113882	5830577	15.5786	0.890529	122	0.391779	2	1	1	4	3		1	0	43	3.7612	14.1466	3	0	6	0	8	2.19722	2		15272	9.63378	10360	9.24571	5000		5000	8.51739
8	2	7153.5	6547321	21052	5.44	0.97	26.3	0.0368821	311.4	14627435	16.4984	2.23411	10113882	5830577	15.5786	0.890529	122	0.391779	2	1	1	4	2		2	1	62	4.12713	17.0332	3	0	6	0	3	1.38629	2		10494	9.25856	14848	9.60562	500		500	6.21661
8	2	7153.5	6547321	21052	5.44	0.97	26.3	0.0368821	311.4	14627435	16.4984	2.23411	10113882	5830577	15.5786	0.890529	122	0.391779	2	1	1	4	4		1	0	48	3.8712	14.9862	3	0	6	0	11	2.48491	3		15383	9.64102	32800	10.3982	114000		114000	11.644
8	2	7153.5	6547321	21052	5.44	0.97	26.3	0.0368821	311.4	14627435	16.4984	2.23411	10113882	5830577	15.5786	0.890529	122	0.391779				5	4		1	0	58	4.06044	16.4872	1	1	6	0	3	1.38629	2		7995	8.98657	3474	8.15306	1000		1000	6.90875
8	2	7153.5	6547321	21052	5.44	0.97	26.3	0.0368821	311.4	14627435	16.4984	2.23411	10113882	5830577	15.5786	0.890529	122	0.391779	2	2	0	3	3		1	0	45	3.80666	14.4907	3	0	6	0	8	2.19722	2		7308	8.89672	6254	8.74098	14200		14200	9.56107
8	2	7153.5	6547321	21052	5.44	0.97	26.3	0.0368821	311.4	14627435	16.4984	2.23411	10113882	5830577	15.5786	0.890529	122	0.391779	2	1	1	4	3		1	0	52	3.95124	15.6123	3	0	6	0	9	2.30259	3		14928	9.61099	15655	9.65855	5000		5000	8.51739
8	2	7153.5	6547321	21052	5.44	0.97	26.3	0.0368821	311.4	14627435	16.4984	2.23411	10113882	5830577	15.5786	0.890529	122	0.391779	2	1	1	3	3		1	0	55	4.00733	16.0587	3	0	6	0	8	2.19722	2		11994	9.39216	13077	9.47861	50000		50000	10.8198
8	2	7153.5	6547321	21052	5.44	0.97	26.3	0.0368821	311.4	14627435	16.4984	2.23411	10113882	5830577	15.5786	0.890529	122	0.391779	1	2	1	4	4		1	0	43	3.7612	14.1466	3	0	6	0	8	2.19722	2		9157	9.12227	4683	8.45169	36000		36000	10.4913
8	2	7153.5	6547321	21052	5.44	0.97	26.3	0.0368821	311.4	14627435	16.4984	2.23411	10113882	5830577	15.5786	0.890529	122	0.391779	2	1	1	4	4		1	0	41	3.71357	13.7906	3	0	6	0	8	2.19722	3		5110	8.53895	4382	8.38526	3000		3000	8.0067
8	2	7153.5	6547321	21052	5.44	0.97	26.3	0.0368821	311.4	14627435	16.4984	2.23411	10113882	5830577	15.5786	0.890529	122	0.391779	2	1	1	4	2		1	0	63	4.14313	17.1656	3	0	6	0	1	0.693147	4		14843	9.60528	9571	9.16649	4500		4500	8.41205
8	2	7153.5	6547321	21052	5.44	0.97	26.3	0.0368821	311.4	14627435	16.4984	2.23411	10113882	5830577	15.5786	0.890529	122	0.391779	2	1	1	4	3		1	0	54	3.98898	15.912	3	0	6	0	7	2.07944	1		56000	10.9331	7217	8.88419	80000		80000	11.2898
8	2	7153.5	6547321	21052	5.44	0.97	26.3	0.0368821	311.4	14627435	16.4984	2.23411	10113882	5830577	15.5786	0.890529	122	0.391779	2	2	0	4	2		2	1	63	4.14313	17.1656	3	0	6	0	3	1.38629	4		10000	9.21034	4000	8.29405	7100		7100	8.86799
8	2	7153.5	6547321	21052	5.44	0.97	26.3	0.0368821	311.4	14627435	16.4984	2.23411	10113882	5830577	15.5786	0.890529	122	0.391779	1	1	1	4	2		1	0	46	3.82864	14.6585	3	0	6	0	6	1.94591	1		41000	10.6213	15000	9.61581	3500		3500	8.1608
8	2	7153.5	6547321	21052	5.44	0.97	26.3	0.0368821	311.4	14627435	16.4984	2.23411	10113882	5830577	15.5786	0.890529	122	0.391779	2	2	0	4	4		2	1	61	4.11087	16.8993	3	0	6	0	3	1.38629	2		33000	10.4043	10000	9.21034	22500		22500	10.0213
8	2	7153.5	6547321	21052	5.44	0.97	26.3	0.0368821	311.4	14627435	16.4984	2.23411	10113882	5830577	15.5786	0.890529	122	0.391779	2	2	0	4	3		1	0	66	4.18965	17.5532	3	0	6	0	5	1.79176	2		62000	11.0349	35000	10.4631	54020		54020	10.8971
8	2	7153.5	6547321	21052	5.44	0.97	26.3	0.0368821	311.4	14627435	16.4984	2.23411	10113882	5830577	15.5786	0.890529	122	0.391779	2	1	1	4	3		1	0	38	3.63759	13.232	3	0	6	0	8	2.19722	2		38000	10.5453	4400	8.38936	115000		115000	11.6527
8	2	7153.5	6547321	21052	5.44	0.97	26.3	0.0368821	311.4	14627435	16.4984	2.23411	10113882	5830577	15.5786	0.890529	122	0.391779	2	2	0	2	2		1	0	52	3.95124	15.6123	3	0	6	0	7	2.07944	1		40000	10.5966	8500	9.04782	50000		50000	10.8198
8	2	7153.5	6547321	21052	5.44	0.97	26.3	0.0368821	311.4	14627435	16.4984	2.23411	10113882	5830577	15.5786	0.890529	122	0.391779	2	2	0	2	2		1	0	57	4.04305	16.3463	3	0	6	0	7	2.07944	1		60000	11.0021	4200	8.34284	120000		120000	11.6953
8	2	7153.5	6547321	21052	5.44	0.97	26.3	0.0368821	311.4	14627435	16.4984	2.23411	10113882	5830577	15.5786	0.890529	122	0.391779	2	2	0	4	4		2	1	69	4.23411	17.9277	3	0	6	0	7	2.07944	4		7550	8.9293	6738	8.81552	31100		31100	10.345
8	2	7153.5	6547321	21052	5.44	0.97	26.3	0.0368821	311.4	14627435	16.4984	2.23411	10113882	5830577	15.5786	0.890529	122	0.391779	2	1	1	6	3		1	0	53	3.97029	15.7632	3	0	6	0	8	2.19722	4		10668	9.275	10815	9.28869			0	0
8	2	7153.5	6547321	21052	5.44	0.97	26.3	0.0368821	311.4	14627435	16.4984	2.23411	10113882	5830577	15.5786	0.890529	122	0.391779	2	1	1	4	2		1	0	29	3.3673	11.3387	3	0	6	0	5	1.79176	2		15257	9.63279	13488	9.50956	15000		15000	9.61587
8	2	7153.5	6547321	21052	5.44	0.97	26.3	0.0368821	311.4	14627435	16.4984	2.23411	10113882	5830577	15.5786	0.890529	122	0.391779	2	1	1	3	3		1	0	76	4.33073	18.7553	3	0	6	0	4	1.60944	3		3355	8.11821	6675	8.80612	750		750	6.62141
8	2	7153.5	6547321	21052	5.44	0.97	26.3	0.0368821	311.4	14627435	16.4984	2.23411	10113882	5830577	15.5786	0.890529	122	0.391779	2	2	0	5	3		2	1	60	4.09434	16.7637	3	0	6	0	8	2.19722	3		13126	9.48235	19011	9.85277			0	0
8	2	7153.5	6547321	21052	5.44	0.97	26.3	0.0368821	311.4	14627435	16.4984	2.23411	10113882	5830577	15.5786	0.890529	122	0.391779	2	2	0	4	2		2	1	69	4.23411	17.9277	3	0	6	0	5	1.79176	2		13022	9.4744	4373	8.3832	30000		30000	10.309
8	2	7153.5	6547321	21052	5.44	0.97	26.3	0.0368821	311.4	14627435	16.4984	2.23411	10113882	5830577	15.5786	0.890529	122	0.391779	1	1	1	4	4		1	0	47	3.85015	14.8236	3	0	6	0	8	2.19722	2		15452	9.64549	9178	9.12456	30000		30000	10.309
8	2	7153.5	6547321	21052	5.44	0.97	26.3	0.0368821	311.4	14627435	16.4984	2.23411	10113882	5830577	15.5786	0.890529	122	0.391779	2	1	1	4	2		2	1	49	3.89182	15.1463	3	0	6	0	8	2.19722	3		13423	9.50472	8053	8.9938	18000		18000	9.79818
8	2	7153.5	6547321	21052	5.44	0.97	26.3	0.0368821	311.4	14627435	16.4984	2.23411	10113882	5830577	15.5786	0.890529	122	0.391779	1	1	1	4	3		1	0	35	3.55535	12.6405	3	0	6	0	8	2.19722	2		9430	9.15165	6287	8.74624	3000		3000	8.0067
8	2	7153.5	6547321	21052	5.44	0.97	26.3	0.0368821	311.4	14627435	16.4984	2.23411	10113882	5830577	15.5786	0.890529	122	0.391779	2	2	0	5	2		1	0	29	3.3673	11.3387	3	0	6	0	8	2.19722	2		15078	9.62099	15778	9.66637	1000		1000	6.90875
8	2	7153.5	6547321	21052	5.44	0.97	26.3	0.0368821	311.4	14627435	16.4984	2.23411	10113882	5830577	15.5786	0.890529	122	0.391779	2	1	1	4	4		1	0	47	3.85015	14.8236	3	0	6	0	8	2.19722	1		50000	10.8198	7000	8.85367			0	0
8	2	7153.5	6547321	21052	5.44	0.97	26.3	0.0368821	311.4	14627435	16.4984	2.23411	10113882	5830577	15.5786	0.890529	122	0.391779	2	2	0	3	4		1	0	54	3.98898	15.912	3	0	6	0	9	2.30259	2		50000	10.8198	15000	9.61581	75000		75000	11.2253
8	2	7153.5	6547321	21052	5.44	0.97	26.3	0.0368821	311.4	14627435	16.4984	2.23411	10113882	5830577	15.5786	0.890529	122	0.391779	2	1	1	5	4		1	0	55	4.00733	16.0587	3	0	6	0	7	2.07944	1		50000	10.8198	15000	9.61581	2000		2000	7.6014
8	2	7153.5	6547321	21052	5.44	0.97	26.3	0.0368821	311.4	14627435	16.4984	2.23411	10113882	5830577	15.5786	0.890529	122	0.391779	2	2	0	4	3		1	0	42	3.73767	13.9702	3	0	6	0	8	2.19722	1		20000	9.90349	10000	9.21034	13000		13000	9.47278
8	2	7153.5	6547321	21052	5.44	0.97	26.3	0.0368821	311.4	14627435	16.4984	2.23411	10113882	5830577	15.5786	0.890529	122	0.391779	2	2	0	4	3		1	0	49	3.89182	15.1463	3	0	6	0	9	2.30259	2		45000	10.7144	15000	9.61581	78000		78000	11.2645
8	2	7153.5	6547321	21052	5.44	0.97	26.3	0.0368821	311.4	14627435	16.4984	2.23411	10113882	5830577	15.5786	0.890529	122	0.391779	2	1	1	4	3		1	0	43	3.7612	14.1466	3	0	6	0	8	2.19722	1		25000	10.1266	6000	8.69951	13000		13000	9.47278
8	2	7153.5	6547321	21052	5.44	0.97	26.3	0.0368821	311.4	14627435	16.4984	2.23411	10113882	5830577	15.5786	0.890529	122	0.391779	1	1	1	4	4		1	0	44	3.78419	14.3201	3	0	6	0	8	2.19722	4		23000	10.0432	5000	8.51719	4000		4000	8.2943
8	2	7153.5	6547321	21052	5.44	0.97	26.3	0.0368821	311.4	14627435	16.4984	2.23411	10113882	5830577	15.5786	0.890529	122	0.391779	2	1	1	4	4		1	0	58	4.06044	16.4872	3	0	6	0	7	2.07944	1		40000	10.5966	7000	8.85367	50300		50300	10.8258
8	2	7153.5	6547321	21052	5.44	0.97	26.3	0.0368821	311.4	14627435	16.4984	2.23411	10113882	5830577	15.5786	0.890529	122	0.391779	2	1	1	4	4		1	0	44	3.78419	14.3201	3	0	6	0	7	2.07944	2		60000	11.0021	15000	9.61581	4000		4000	8.2943
8	2	7153.5	6547321	21052	5.44	0.97	26.3	0.0368821	311.4	14627435	16.4984	2.23411	10113882	5830577	15.5786	0.890529	122	0.391779	2	2	0	4	4		1	0	51	3.93183	15.4593	1	1	3	1	7	2.07944	2		40000	10.5966	8000	8.9872	11000		11000	9.30574
8	2	7153.5	6547321	21052	5.44	0.97	26.3	0.0368821	311.4	14627435	16.4984	2.23411	10113882	5830577	15.5786	0.890529	122	0.391779	2	1	1	4	2		1	0	43	3.7612	14.1466	3	0	6	0	5	1.79176	4		7162	8.87654	6374	8.75998	15000		15000	9.61587
8	2	7153.5	6547321	21052	5.44	0.97	26.3	0.0368821	311.4	14627435	16.4984	2.23411	10113882	5830577	15.5786	0.890529	122	0.391779	2	1	1	4	2		1	0	41	3.71357	13.7906	3	0	6	0	3	1.38629	2		8565	9.05544	8915	9.09549	8000		8000	8.98732
8	2	7153.5	6547321	21052	5.44	0.97	26.3	0.0368821	311.4	14627435	16.4984	2.23411	10113882	5830577	15.5786	0.890529	122	0.391779	1	2	1	4	2		1	0	60	4.09434	16.7637	1	1	6	0	9	2.30259	3		8660	9.06647	5225	8.56121	20000		20000	9.90354
8	2	7153.5	6547321	21052	5.44	0.97	26.3	0.0368821	311.4	14627435	16.4984	2.23411	10113882	5830577	15.5786	0.890529	122	0.391779	2	2	0	5	5		1	0	52	3.95124	15.6123	3	0	6	0	12	2.56495	2		9981	9.20844	7680	8.94637	45000		45000	10.7144
8	2	7153.5	6547321	21052	5.44	0.97	26.3	0.0368821	311.4	14627435	16.4984	2.23411	10113882	5830577	15.5786	0.890529	122	0.391779	1	1	1	4	4		1	0	63	4.14313	17.1656	3	0	6	0	9	2.30259	3		9621	9.1717	9058	9.1114	21500		21500	9.97585
8	2	7153.5	6547321	21052	5.44	0.97	26.3	0.0368821	311.4	14627435	16.4984	2.23411	10113882	5830577	15.5786	0.890529	122	0.391779	2	1	1	5	3		1	0	51	3.93183	15.4593	3	0	6	0	8	2.19722	3		7531	8.92678	7254	8.88931	10000		10000	9.21044
8	2	7153.5	6547321	21052	5.44	0.97	26.3	0.0368821	311.4	14627435	16.4984	2.23411	10113882	5830577	15.5786	0.890529	122	0.391779	2	2	0	4	4		1	0	37	3.61092	13.0387	3	0	6	0	7	2.07944	2		7344	8.90164	9051	9.11063	3000		3000	8.0067
8	2	7153.5	6547321	21052	5.44	0.97	26.3	0.0368821	311.4	14627435	16.4984	2.23411	10113882	5830577	15.5786	0.890529	122	0.391779	2	1	1	4	3		1	0	40	3.68888	13.6078	3	0	6	0	8	2.19722	1		7056	8.86163	5841	8.67266	12000		12000	9.39275
8	2	7153.5	6547321	21052	5.44	0.97	26.3	0.0368821	311.4	14627435	16.4984	2.23411	10113882	5830577	15.5786	0.890529	122	0.391779	1	1	1	4	4		1	0	38	3.63759	13.232	3	0	6	0	6	1.94591	1		4583	8.43011	3776	8.23642	5000		5000	8.51739
8	2	7153.5	6547321	21052	5.44	0.97	26.3	0.0368821	311.4	14627435	16.4984	2.23411	10113882	5830577	15.5786	0.890529	122	0.391779	2	2	0	4	2		1	0	68	4.21951	17.8042	1	1	6	0	6	1.94591	3		3660	8.20522	2912	7.9766			0	0
8	2	7153.5	6547321	21052	5.44	0.97	26.3	0.0368821	311.4	14627435	16.4984	2.23411	10113882	5830577	15.5786	0.890529	122	0.391779	1	1	1	4	4		1	0	55	4.00733	16.0587	3	0	6	0	8	2.19722	2		50000	10.8198	8000	8.9872	3000		3000	8.0067
8	2	7153.5	6547321	21052	5.44	0.97	26.3	0.0368821	311.4	14627435	16.4984	2.23411	10113882	5830577	15.5786	0.890529	122	0.391779	2	2	0	4	4		1	0	36	3.58352	12.8416	3	0	6	0	8	2.19722	2		20000	9.90349	6000	8.69951	72000		72000	11.1844
8	2	7153.5	6547321	21052	5.44	0.97	26.3	0.0368821	311.4	14627435	16.4984	2.23411	10113882	5830577	15.5786	0.890529	122	0.391779	2	1	1	4	4		1	0	59	4.07754	16.6263	3	0	6	0	14	2.70805	4		4000	8.29405	600	6.39693	500		500	6.21661
8	2	7153.5	6547321	21052	5.44	0.97	26.3	0.0368821	311.4	14627435	16.4984	2.23411	10113882	5830577	15.5786	0.890529	122	0.391779	2	1	1	4	3		1	0	63	4.14313	17.1656	3	0	6	0	5	1.79176	4		60000	11.0021	8000	8.9872	3000		3000	8.0067
8	2	7153.5	6547321	21052	5.44	0.97	26.3	0.0368821	311.4	14627435	16.4984	2.23411	10113882	5830577	15.5786	0.890529	122	0.391779				4	4		1	0	51	3.93183	15.4593	3	0	6	0	7	2.07944	1		35000	10.4631	8000	8.9872	21000		21000	9.95233
8	2	7153.5	6547321	21052	5.44	0.97	26.3	0.0368821	311.4	14627435	16.4984	2.23411	10113882	5830577	15.5786	0.890529	122	0.391779	2	2	0	4	4		1	0	58	4.06044	16.4872	3	0	6	0	5	1.79176	2		5000	8.51719	500	6.21461	1000		1000	6.90875
8	2	7153.5	6547321	21052	5.44	0.97	26.3	0.0368821	311.4	14627435	16.4984	2.23411	10113882	5830577	15.5786	0.890529	122	0.391779	1	2	1	4	4		1	0	38	3.63759	13.232	3	0	6	0	5	1.79176	1		40000	10.5966	15000	9.61581	15000		15000	9.61587
8	2	7153.5	6547321	21052	5.44	0.97	26.3	0.0368821	311.4	14627435	16.4984	2.23411	10113882	5830577	15.5786	0.890529	122	0.391779	1	2	1	3	3		1	0	52	3.95124	15.6123	3	0	6	0	10	2.3979	3		43000	10.669	8000	8.9872	11500		11500	9.35019
8	2	7153.5	6547321	21052	5.44	0.97	26.3	0.0368821	311.4	14627435	16.4984	2.23411	10113882	5830577	15.5786	0.890529	122	0.391779	2	1	1	4	3		2	1	70	4.2485	18.0497	3	0	6	0	3	1.38629	3		25000	10.1266	4000	8.29405	1600		1600	7.37838
8	2	7153.5	6547321	21052	5.44	0.97	26.3	0.0368821	311.4	14627435	16.4984	2.23411	10113882	5830577	15.5786	0.890529	122	0.391779	2	2	0	4	4		1	0	52	3.95124	15.6123	3	0	6	0	9	2.30259	1		60000	11.0021	20000	9.90349	302000		302000	12.6182
8	2	7153.5	6547321	21052	5.44	0.97	26.3	0.0368821	311.4	14627435	16.4984	2.23411	10113882	5830577	15.5786	0.890529	122	0.391779	1	1	1	5	4		1	0	53	3.97029	15.7632	3	0	6	0	11	2.48491	4		130000	11.7753	139609	11.8466	79000		79000	11.2772
8	2	7153.5	6547321	21052	5.44	0.97	26.3	0.0368821	311.4	14627435	16.4984	2.23411	10113882	5830577	15.5786	0.890529	122	0.391779	2	1	1	4	1		1	0	44	3.78419	14.3201	3	0	6	0	5	1.79176	1		8000	8.9872	10000	9.21034	5000		5000	8.51739
8	2	7153.5	6547321	21052	5.44	0.97	26.3	0.0368821	311.4	14627435	16.4984	2.23411	10113882	5830577	15.5786	0.890529	122	0.391779	2	1	1	4	4		1	0	59	4.07754	16.6263	3	0	6	0	8	2.19722	1		90000	11.4076	12800	9.4572	102200		102200	11.5347
8	2	7153.5	6547321	21052	5.44	0.97	26.3	0.0368821	311.4	14627435	16.4984	2.23411	10113882	5830577	15.5786	0.890529	122	0.391779	2	2	0	4	3		1	0	56	4.02535	16.2035	1	1	1	1	8	2.19722	1		33000	10.4043	31800	10.3672	23000		23000	10.0433
8	2	7153.5	6547321	21052	5.44	0.97	26.3	0.0368821	311.4	14627435	16.4984	2.23411	10113882	5830577	15.5786	0.890529	122	0.391779	2	2	0	4	3		1	0	49	3.89182	15.1463	3	0	6	0	8	2.19722	2		32000	10.3735	21900	9.99424	35000		35000	10.4631
8	2	7153.5	6547321	21052	5.44	0.97	26.3	0.0368821	311.4	14627435	16.4984	2.23411	10113882	5830577	15.5786	0.890529	122	0.391779	2	1	1	4	3		1	0	47	3.85015	14.8236	3	0	6	0	5	1.79176	5		5600	8.63052	16000	9.68034	5000		5000	8.51739
8	2	7153.5	6547321	21052	5.44	0.97	26.3	0.0368821	311.4	14627435	16.4984	2.23411	10113882	5830577	15.5786	0.890529	122	0.391779	2	1	1	2	2		1	0	38	3.63759	13.232	3	0	6	0	9	2.30259	1		27000	10.2036	18020	9.79924	24200		24200	10.0941
8	2	7153.5	6547321	21052	5.44	0.97	26.3	0.0368821	311.4	14627435	16.4984	2.23411	10113882	5830577	15.5786	0.890529	122	0.391779	2	1	1	5	4		1	0	58	4.06044	16.4872	3	0	6	0	11	2.48491	1		11800	9.37585	9200	9.12696	4500		4500	8.41205
8	2	7153.5	6547321	21052	5.44	0.97	26.3	0.0368821	311.4	14627435	16.4984	2.23411	10113882	5830577	15.5786	0.890529	122	0.391779	1	1	1	4	2		1	0	28	3.3322	11.1036	3	0	6	0	8	2.19722	1		26040	10.1674	26000	10.1659	3400		3400	8.13182
8	2	7153.5	6547321	21052	5.44	0.97	26.3	0.0368821	311.4	14627435	16.4984	2.23411	10113882	5830577	15.5786	0.890529	122	0.391779	2	1	1	4	3		2	1	45	3.80666	14.4907	3	0	6	0	5	1.79176	2		13000	9.4727	10000	9.21034	3000		3000	8.0067
8	2	7153.5	6547321	21052	5.44	0.97	26.3	0.0368821	311.4	14627435	16.4984	2.23411	10113882	5830577	15.5786	0.890529	122	0.391779	2	1	1	3	4		1	0	44	3.78419	14.3201	3	0	6	0	8	2.19722	4		15800	9.66777	26700	10.1924	10000		10000	9.21044
8	2	7153.5	6547321	21052	5.44	0.97	26.3	0.0368821	311.4	14627435	16.4984	2.23411	10113882	5830577	15.5786	0.890529	122	0.391779	2	1	1	5	3		1	0	40	3.68888	13.6078	3	0	6	0	8	2.19722	3		20000	9.90349	12800	9.4572	5900		5900	8.68288
8	2	7153.5	6547321	21052	5.44	0.97	26.3	0.0368821	311.4	14627435	16.4984	2.23411	10113882	5830577	15.5786	0.890529	122	0.391779	2	1	1	4	2		1	0	31	3.43399	11.7923	3	0	6	0	9	2.30259	1		49000	10.7996	38000	10.5453	6400		6400	8.76421
8	2	7153.5	6547321	21052	5.44	0.97	26.3	0.0368821	311.4	14627435	16.4984	2.23411	10113882	5830577	15.5786	0.890529	122	0.391779	1	1	1	3	3		1	0	41	3.71357	13.7906	3	0	6	0	9	2.30259	1		16000	9.68034	5800	8.66561	9500		9500	9.15915
8	2	7153.5	6547321	21052	5.44	0.97	26.3	0.0368821	311.4	14627435	16.4984	2.23411	10113882	5830577	15.5786	0.890529	122	0.391779	2	2	0	4	3		2	1	50	3.91202	15.3039	3	0	6	0	5	1.79176	1		36000	10.4913	15000	9.61581	53000		53000	10.8781
8	2	7153.5	6547321	21052	5.44	0.97	26.3	0.0368821	311.4	14627435	16.4984	2.23411	10113882	5830577	15.5786	0.890529	122	0.391779	2	1	1	4	3		1	0	44	3.78419	14.3201	3	0	6	0	8	2.19722	1		9288	9.13648	14954	9.61273	25274		25274	10.1376
8	2	7153.5	6547321	21052	5.44	0.97	26.3	0.0368821	311.4	14627435	16.4984	2.23411	10113882	5830577	15.5786	0.890529	122	0.391779	1	1	1	4	3		2	1	53	3.97029	15.7632	3	0	6	0	8	2.19722	1		6600	8.79482	8500	9.04782	8170		8170	9.00835
8	2	7153.5	6547321	21052	5.44	0.97	26.3	0.0368821	311.4	14627435	16.4984	2.23411	10113882	5830577	15.5786	0.890529	122	0.391779	2	1	1	5	4		2	1	38	3.63759	13.232	3	0	6	0	4	1.60944	2		3000	8.00637	3352	8.11731	6605		6605	8.79573
8	2	7153.5	6547321	21052	5.44	0.97	26.3	0.0368821	311.4	14627435	16.4984	2.23411	10113882	5830577	15.5786	0.890529	122	0.391779	2	1	1	4	3		1	0	52	3.95124	15.6123	3	0	6	0	7	2.07944	2		19500	9.87817	34000	10.4341	5971		5971	8.69484
8	2	7153.5	6547321	21052	5.44	0.97	26.3	0.0368821	311.4	14627435	16.4984	2.23411	10113882	5830577	15.5786	0.890529	122	0.391779	2	2	0	5	3		1	0	39	3.66356	13.4217	3	0	6	0	8	2.19722	2		30000	10.309	11314	9.3338	16874		16874	9.73359
8	2	7153.5	6547321	21052	5.44	0.97	26.3	0.0368821	311.4	14627435	16.4984	2.23411	10113882	5830577	15.5786	0.890529	122	0.391779	2	2	0	1	1		1	0	40	3.68888	13.6078	3	0	6	0	8	2.19722	1		29000	10.2751	11700	9.36734	24746		24746	10.1165
8	2	7153.5	6547321	21052	5.44	0.97	26.3	0.0368821	311.4	14627435	16.4984	2.23411	10113882	5830577	15.5786	0.890529	122	0.391779	2	2	0	4	4		1	0	34	3.52636	12.4352	3	0	6	0	8	2.19722	1		47000	10.7579	12300	9.41735	39031		39031	10.5721
8	2	7153.5	6547321	21052	5.44	0.97	26.3	0.0368821	311.4	14627435	16.4984	2.23411	10113882	5830577	15.5786	0.890529	122	0.391779	2	2	0	4	3		2	1	43	3.7612	14.1466	3	0	6	0	8	2.19722	1		20000	9.90349	8000	8.9872	16810		16810	9.72979
8	2	7153.5	6547321	21052	5.44	0.97	26.3	0.0368821	311.4	14627435	16.4984	2.23411	10113882	5830577	15.5786	0.890529	122	0.391779	1	1	1	5	3		1	0	42	3.73767	13.9702	1	1	1	1	11	2.48491	1		24000	10.0858	44400	10.701	9752		9752	9.18533
8	2	7153.5	6547321	21052	5.44	0.97	26.3	0.0368821	311.4	14627435	16.4984	2.23411	10113882	5830577	15.5786	0.890529	122	0.391779	2	2	0	4	3		1	0	55	4.00733	16.0587	3	0	6	0	5	1.79176	1		7120	8.87066	3800	8.24276	800		800	6.68586
8	2	7153.5	6547321	21052	5.44	0.97	26.3	0.0368821	311.4	14627435	16.4984	2.23411	10113882	5830577	15.5786	0.890529	122	0.391779	1	1	1	4	4		1	0	36	3.58352	12.8416	3	0	6	0	5	1.79176	2		20000	9.90349	15500	9.6486	2000		2000	7.6014
8	2	7153.5	6547321	21052	5.44	0.97	26.3	0.0368821	311.4	14627435	16.4984	2.23411	10113882	5830577	15.5786	0.890529	122	0.391779	2	1	1	4	3		1	0	61	4.11087	16.8993	3	0	6	0	7	2.07944	4		17700	9.78132	16000	9.68034	4200		4200	8.34308
8	2	7153.5	6547321	21052	5.44	0.97	26.3	0.0368821	311.4	14627435	16.4984	2.23411	10113882	5830577	15.5786	0.890529	122	0.391779	2	2	0	4	4		1	0	53	3.97029	15.7632	3	0	6	0	8	2.19722	1		23300	10.0562	13600	9.51783	3000		3000	8.0067
8	2	7153.5	6547321	21052	5.44	0.97	26.3	0.0368821	311.4	14627435	16.4984	2.23411	10113882	5830577	15.5786	0.890529	122	0.391779	2	2	0	4	2		1	0	57	4.04305	16.3463	3	0	6	0	7	2.07944	2		26700	10.1924	29860	10.3043	2000		2000	7.6014
8	2	7153.5	6547321	21052	5.44	0.97	26.3	0.0368821	311.4	14627435	16.4984	2.23411	10113882	5830577	15.5786	0.890529	122	0.391779	2	2	0	3	3		1	0	73	4.29046	18.408	3	0	6	0		0	3		7200	8.88184	6310	8.74989	3000		3000	8.0067
8	2	7153.5	6547321	21052	5.44	0.97	26.3	0.0368821	311.4	14627435	16.4984	2.23411	10113882	5830577	15.5786	0.890529	122	0.391779	1	1	1	3	3		1	0	57	4.04305	16.3463	3	0	6	0	8	2.19722	1		23000	10.0432	25200	10.1346	1300		1300	7.17089
8	2	7153.5	6547321	21052	5.44	0.97	26.3	0.0368821	311.4	14627435	16.4984	2.23411	10113882	5830577	15.5786	0.890529	122	0.391779	2			4	3		1	0	44	3.78419	14.3201	3	0	6	0		0	1		37630	10.5356	29660	10.2976	30000		30000	10.309
8	2	7153.5	6547321	21052	5.44	0.97	26.3	0.0368821	311.4	14627435	16.4984	2.23411	10113882	5830577	15.5786	0.890529	122	0.391779	2	1	1	5	3		1	0	39	3.66356	13.4217	3	0	6	0	8	2.19722	2		13380	9.50152	29340	10.2867	80000		80000	11.2898
8	2	7153.5	6547321	21052	5.44	0.97	26.3	0.0368821	311.4	14627435	16.4984	2.23411	10113882	5830577	15.5786	0.890529	122	0.391779	2	2	0	3	2		1	0	57	4.04305	16.3463	3	0	6	0	7	2.07944	2		13300	9.49552	10570	9.26578	1800		1800	7.4961
8	2	7153.5	6547321	21052	5.44	0.97	26.3	0.0368821	311.4	14627435	16.4984	2.23411	10113882	5830577	15.5786	0.890529	122	0.391779	2	1	1	4	2		1	0	34	3.52636	12.4352	3	0	6	0	8	2.19722	1		16322	9.70027	24887	10.1221	20790		20790	9.94228
8	2	7153.5	6547321	21052	5.44	0.97	26.3	0.0368821	311.4	14627435	16.4984	2.23411	10113882	5830577	15.5786	0.890529	122	0.391779	2	2	0	4	3		2	1	56	4.02535	16.2035	3	0	6	0	8	2.19722	4		2863	7.95963	4239	8.35208	967		967	6.87523
8	2	7153.5	6547321	21052	5.44	0.97	26.3	0.0368821	311.4	14627435	16.4984	2.23411	10113882	5830577	15.5786	0.890529	122	0.391779	2	1	1	4	3		1	0	67	4.20469	17.6794	3	0	6	0	8	2.19722	4		3799	8.24249	3386	8.1274	855		855	6.75227
8	2	7153.5	6547321	21052	5.44	0.97	26.3	0.0368821	311.4	14627435	16.4984	2.23411	10113882	5830577	15.5786	0.890529	122	0.391779	2	1	1	4	3		2	1	65	4.17439	17.4255	3	0	6	0	8	2.19722	5		11153	9.31946	10013	9.21164	879		879	6.77992
8	2	7153.5	6547321	21052	5.44	0.97	26.3	0.0368821	311.4	14627435	16.4984	2.23411	10113882	5830577	15.5786	0.890529	122	0.391779	2	2	0	4	3		1	0	69	4.23411	17.9277	3	0	6	0	5	1.79176	4		9884	9.19867	6042	8.70649	373		373	5.92426
8	2	7153.5	6547321	21052	5.44	0.97	26.3	0.0368821	311.4	14627435	16.4984	2.23411	10113882	5830577	15.5786	0.890529	122	0.391779	2	2	0	4	4		1	0	65	4.17439	17.4255	3	0	6	0	12	2.56495	4		30018	10.3096	16275	9.69739	60953		60953	11.0179
8	2	7153.5	6547321	21052	5.44	0.97	26.3	0.0368821	311.4	14627435	16.4984	2.23411	10113882	5830577	15.5786	0.890529	122	0.391779	2	1	1	3	3		1	0	68	4.21951	17.8042	3	0	6	0	5	1.79176	5		7601	8.93604	5866	8.67693	1127		1127	7.0282
8	2	7153.5	6547321	21052	5.44	0.97	26.3	0.0368821	311.4	14627435	16.4984	2.23411	10113882	5830577	15.5786	0.890529	122	0.391779	2	1	1	5	2		1	0	56	4.02535	16.2035	1	1	6	0	8	2.19722	2		4506	8.41317	3558	8.17695	30308		30308	10.3192
8	2	7153.5	6547321	21052	5.44	0.97	26.3	0.0368821	311.4	14627435	16.4984	2.23411	10113882	5830577	15.5786	0.890529	122	0.391779	1	1	1	4	3		1	0	51	3.93183	15.4593	1	1	3	1	11	2.48491	1		4756	8.46716	7829	8.96559	3615		3615	8.19312
8	2	7153.5	6547321	21052	5.44	0.97	26.3	0.0368821	311.4	14627435	16.4984	2.23411	10113882	5830577	15.5786	0.890529	122	0.391779	2	2	0	4	4		1	0	67	4.20469	17.6794	3	0	6	0	8	2.19722	3		6441	8.77044	4052	8.30697	1885		1885	7.54221
8	2	7153.5	6547321	21052	5.44	0.97	26.3	0.0368821	311.4	14627435	16.4984	2.23411	10113882	5830577	15.5786	0.890529	122	0.391779	2	2	0	4	5		1	0	40	3.68888	13.6078	3	0	6	0	3	1.38629	2		41853	10.6419	57827	10.9652	32580		32580	10.3915
8	2	7153.5	6547321	21052	5.44	0.97	26.3	0.0368821	311.4	14627435	16.4984	2.23411	10113882	5830577	15.5786	0.890529	122	0.391779	2	2	0	4	3		1	0	39	3.66356	13.4217	3	0	6	0	8	2.19722	1		13394	9.50256	8534	9.05181	14104		14104	9.55428
8	2	7153.5	6547321	21052	5.44	0.97	26.3	0.0368821	311.4	14627435	16.4984	2.23411	10113882	5830577	15.5786	0.890529	122	0.391779	1	1	1	4	3		1	0	34	3.52636	12.4352	3	0	6	0	5	1.79176	1		36753	10.512	9975	9.20784	49652		49652	10.8128
8	2	7153.5	6547321	21052	5.44	0.97	26.3	0.0368821	311.4	14627435	16.4984	2.23411	10113882	5830577	15.5786	0.890529	122	0.391779	2	2	0	5	1		1	0	42	3.73767	13.9702	1	1	3	1	8	2.19722	1		32216	10.3802	41415	10.6314	22190		22190	10.0074
8	2	7153.5	6547321	21052	5.44	0.97	26.3	0.0368821	311.4	14627435	16.4984	2.23411	10113882	5830577	15.5786	0.890529	122	0.391779	2	2	0	2	2		1	0	60	4.09434	16.7637	1	1	6	0	5	1.79176	4		8263	9.01954	11625	9.36091	47684		47684	10.7724
8	2	7153.5	6547321	21052	5.44	0.97	26.3	0.0368821	311.4	14627435	16.4984	2.23411	10113882	5830577	15.5786	0.890529	122	0.391779	2	1	1	5	1		1	0	47	3.85015	14.8236	3	0	6	0	5	1.79176	2		46747	10.7525	31249	10.3497	32733		32733	10.3962
8	2	7153.5	6547321	21052	5.44	0.97	26.3	0.0368821	311.4	14627435	16.4984	2.23411	10113882	5830577	15.5786	0.890529	122	0.391779	2	1	1	5	2		1	0	50	3.91202	15.3039	3	0	6	0	8	2.19722	4		38064	10.547	19752	9.89101			0	0
8	2	7153.5	6547321	21052	5.44	0.97	26.3	0.0368821	311.4	14627435	16.4984	2.23411	10113882	5830577	15.5786	0.890529	122	0.391779	1	2	1	3	3		1	0	42	3.73767	13.9702	3	0	6	0	4	1.60944	2		27736	10.2305	16849	9.73205	29547		29547	10.2938
8	2	7153.5	6547321	21052	5.44	0.97	26.3	0.0368821	311.4	14627435	16.4984	2.23411	10113882	5830577	15.5786	0.890529	122	0.391779	2	2	0	4	4		1	0	65	4.17439	17.4255	3	0	6	0	0	0	1		41138	10.6247	23799	10.0774	43790		43790	10.6872
8	2	7153.5	6547321	21052	5.44	0.97	26.3	0.0368821	311.4	14627435	16.4984	2.23411	10113882	5830577	15.5786	0.890529	122	0.391779	1	1	1	4	4		1	0	45	3.80666	14.4907	3	0	6	0	5	1.79176	2		18851	9.84432	14071	9.55187			0	0
8	2	7153.5	6547321	21052	5.44	0.97	26.3	0.0368821	311.4	14627435	16.4984	2.23411	10113882	5830577	15.5786	0.890529	122	0.391779	1	1	1	4	4		1	0	72	4.27667	18.2899	3	0	6	0		0	3		5944	8.69014	13665	9.52259			0	0
8	2	7153.5	6547321	21052	5.44	0.97	26.3	0.0368821	311.4	14627435	16.4984	2.23411	10113882	5830577	15.5786	0.890529	122	0.391779	2	2	0	3	2		1	0	53	3.97029	15.7632	3	0	6	0	8	2.19722	2		3677	8.20985	2461	7.80832			0	0
8	2	7153.5	6547321	21052	5.44	0.97	26.3	0.0368821	311.4	14627435	16.4984	2.23411	10113882	5830577	15.5786	0.890529	122	0.391779	2	1	1	4	2		1	0	54	3.98898	15.912	3	0	6	0	11	2.48491	1		8401	9.03611	4510	8.41405			0	0
8	2	7153.5	6547321	21052	5.44	0.97	26.3	0.0368821	311.4	14627435	16.4984	2.23411	10113882	5830577	15.5786	0.890529	122	0.391779	2	2	0	4	4		1	0	58	4.06044	16.4872	3	0	6	0	8	2.19722	2		13835	9.53496	8733	9.07486			0	0
8	2	7153.5	6547321	21052	5.44	0.97	26.3	0.0368821	311.4	14627435	16.4984	2.23411	10113882	5830577	15.5786	0.890529	122	0.391779	2	2	0	3	4		2	1	29	3.3673	11.3387	3	0	6	0	11	2.48491	1		40000	10.5966	12000	9.39266	28000		28000	10.24
8	2	7153.5	6547321	21052	5.44	0.97	26.3	0.0368821	311.4	14627435	16.4984	2.23411	10113882	5830577	15.5786	0.890529	122	0.391779	1	1	1	4	4		1	0	39	3.66356	13.4217	3	0	6	0	5	1.79176	3		5175	8.55159	3006	8.00837			0	0
8	2	7153.5	6547321	21052	5.44	0.97	26.3	0.0368821	311.4	14627435	16.4984	2.23411	10113882	5830577	15.5786	0.890529	122	0.391779	2	2	0	3	3		1	0	58	4.06044	16.4872	3	0	6	0	7	2.07944	2		5075	8.53208	4832	8.48302			0	0
8	2	7153.5	6547321	21052	5.44	0.97	26.3	0.0368821	311.4	14627435	16.4984	2.23411	10113882	5830577	15.5786	0.890529	122	0.391779	2	2	0	4	6		1	0	50	3.91202	15.3039	3	0	6	0		0	1		11575	9.3566	5330	8.58111			0	0
8	2	7153.5	6547321	21052	5.44	0.97	26.3	0.0368821	311.4	14627435	16.4984	2.23411	10113882	5830577	15.5786	0.890529	122	0.391779	1	1	1	4	4		1	0	48	3.8712	14.9862	1	1	1	1	7	2.07944	2		5765	8.65956	5795	8.66475			0	0
8	2	7153.5	6547321	21052	5.44	0.97	26.3	0.0368821	311.4	14627435	16.4984	2.23411	10113882	5830577	15.5786	0.890529	122	0.391779	2	2	0	4	4		1	0	79	4.36945	19.0921	1	1	6	0	5	1.79176	3		3214	8.07527	2198	7.6953	15000		15000	9.61587
8	2	7153.5	6547321	21052	5.44	0.97	26.3	0.0368821	311.4	14627435	16.4984	2.23411	10113882	5830577	15.5786	0.890529	122	0.391779	1	1	1	4	4		1	0	50	3.91202	15.3039	1	1	1	1	5	1.79176	2		5165	8.54966	5738	8.65487	23010	0	23010	10.0437
8	2	7153.5	6547321	21052	5.44	0.97	26.3	0.0368821	311.4	14627435	16.4984	2.23411	10113882	5830577	15.5786	0.890529	122	0.391779	1	1	1	5	5		1	0	67	4.20469	17.6794	3	0	6	0	5	1.79176	2		10592	9.26785	3675	8.20931	45680		45680	10.7294
8	2	7153.5	6547321	21052	5.44	0.97	26.3	0.0368821	311.4	14627435	16.4984	2.23411	10113882	5830577	15.5786	0.890529	122	0.391779	2	2	0	4	4		1	0	58	4.06044	16.4872	3	0	6	0	5	1.79176	3		8338	9.02858	13071	9.47815	33000		33000	10.4043
8	2	7153.5	6547321	21052	5.44	0.97	26.3	0.0368821	311.4	14627435	16.4984	2.23411	10113882	5830577	15.5786	0.890529	122	0.391779	2	2	0	4	4		1	0	76	4.33073	18.7553	3	0	6	0	5	1.79176	3		3997	8.2933	2925	7.98105	15500		15500	9.64866
8	2	7153.5	6547321	21052	5.44	0.97	26.3	0.0368821	311.4	14627435	16.4984	2.23411	10113882	5830577	15.5786	0.890529	122	0.391779	2	1	1	4	4		1	0	58	4.06044	16.4872	3	0	6	0	5	1.79176	3		14952	9.6126	4278	8.36124	43500		43500	10.6805
8	2	7153.5	6547321	21052	5.44	0.97	26.3	0.0368821	311.4	14627435	16.4984	2.23411	10113882	5830577	15.5786	0.890529	122	0.391779	2	1	1	4	4		1	0	41	3.71357	13.7906	3	0	6	0	5	1.79176	3		2301	7.7411	2723	7.90949	11000		11000	9.30574
8	2	7153.5	6547321	21052	5.44	0.97	26.3	0.0368821	311.4	14627435	16.4984	2.23411	10113882	5830577	15.5786	0.890529	122	0.391779	2	2	0	4	4		1	0	52	3.95124	15.6123	3	0	6	0	5	1.79176	2		9230	9.13021	5492	8.61105	30000		30000	10.309
8	2	7153.5	6547321	21052	5.44	0.97	26.3	0.0368821	311.4	14627435	16.4984	2.23411	10113882	5830577	15.5786	0.890529	122	0.391779	2	1	1	4	4		1	0	60	4.09434	16.7637	1	1	6	0	5	1.79176	2		7652	8.94272	3491	8.15794	18000		18000	9.79818
8	2	7153.5	6547321	21052	5.44	0.97	26.3	0.0368821	311.4	14627435	16.4984	2.23411	10113882	5830577	15.5786	0.890529	122	0.391779	2	2	0	4	4		1	0	60	4.09434	16.7637	3	0	6	0	5	1.79176	2		10262	9.2362	4274	8.36031	24000		24000	10.0859
8	2	7153.5	6547321	21052	5.44	0.97	26.3	0.0368821	311.4	14627435	16.4984	2.23411	10113882	5830577	15.5786	0.890529	122	0.391779	2	2	0	5	5		1	0	59	4.07754	16.6263	3	0	6	0	5	1.79176	3		39452	10.5828	18000	9.79813	31500		31500	10.3578
8	2	7153.5	6547321	21052	5.44	0.97	26.3	0.0368821	311.4	14627435	16.4984	2.23411	10113882	5830577	15.5786	0.890529	122	0.391779	2	2	0	5	5		1	0	62	4.12713	17.0332	3	0	6	0		0	3		14784	9.6013	5340	8.58298	17000		17000	9.74103
8	2	7153.5	6547321	21052	5.44	0.97	26.3	0.0368821	311.4	14627435	16.4984	2.23411	10113882	5830577	15.5786	0.890529	122	0.391779	2	2	0	5	5		1	0	44	3.78419	14.3201	3	0	6	0		0	3		7918	8.97689	6652	8.80267	18000		18000	9.79818
8	2	7153.5	6547321	21052	5.44	0.97	26.3	0.0368821	311.4	14627435	16.4984	2.23411	10113882	5830577	15.5786	0.890529	122	0.391779	2	2	0	4	4		1	0	67	4.20469	17.6794	3	0	6	0	5	1.79176	3		16518	9.71221	3524	8.16735	35000		35000	10.4631
8	2	7153.5	6547321	21052	5.44	0.97	26.3	0.0368821	311.4	14627435	16.4984	2.23411	10113882	5830577	15.5786	0.890529	122	0.391779	1	2	1	4	4		2	1	60	4.09434	16.7637	1	1	6	0	11	2.48491	3		39290	10.5787	10897	9.29624	50000		50000	10.8198
8	2	7153.5	6547321	21052	5.44	0.97	26.3	0.0368821	311.4	14627435	16.4984	2.23411	10113882	5830577	15.5786	0.890529	122	0.391779	2	1	1	5	4		1	0	65	4.17439	17.4255	3	0	6	0	5	1.79176	4		3112	8.04302	3152	8.05579	24000		24000	10.0859
8	2	7153.5	6547321	21052	5.44	0.97	26.3	0.0368821	311.4	14627435	16.4984	2.23411	10113882	5830577	15.5786	0.890529	122	0.391779	2	2	0	4	3		1	0	62	4.12713	17.0332	3	0	6	0	5	1.79176	3		19000	9.85219	10000	9.21034	32000		32000	10.3735
8	2	7153.5	6547321	21052	5.44	0.97	26.3	0.0368821	311.4	14627435	16.4984	2.23411	10113882	5830577	15.5786	0.890529	122	0.391779	2	2	0	5	4		1	0	72	4.27667	18.2899	3	0	6	0	8	2.19722	4		11037	9.30901	9815	9.19167	33000		33000	10.4043
8	2	7153.5	6547321	21052	5.44	0.97	26.3	0.0368821	311.4	14627435	16.4984	2.23411	10113882	5830577	15.5786	0.890529	122	0.391779	2	1	1	5	5		1	0	61	4.11087	16.8993	3	0	6	0	8	2.19722	3		8805	9.08308	3229	8.07993	25000		25000	10.1267
8	2	7153.5	6547321	21052	5.44	0.97	26.3	0.0368821	311.4	14627435	16.4984	2.23411	10113882	5830577	15.5786	0.890529	122	0.391779	2	2	0	5	5		2	1	82	4.40672	19.4192	3	0	6	0	5	1.79176	3		4808	8.47804	3287	8.09773	2000		2000	7.6014
8	2	7153.5	6547321	21052	5.44	0.97	26.3	0.0368821	311.4	14627435	16.4984	2.23411	10113882	5830577	15.5786	0.890529	122	0.391779	2	2	0	4	4		1	0	71	4.26268	18.1704	3	0	6	0	5	1.79176	2		8137	9.00418	4289	8.36381	2000		2000	7.6014
8	2	7153.5	6547321	21052	5.44	0.97	26.3	0.0368821	311.4	14627435	16.4984	2.23411	10113882	5830577	15.5786	0.890529	122	0.391779	2	2	0	5	4		1	0	76	4.33073	18.7553	3	0	6	0	5	1.79176	4		7000	8.85367	3516	8.16508	8200		8200	9.01201
8	2	7153.5	6547321	21052	5.44	0.97	26.3	0.0368821	311.4	14627435	16.4984	2.23411	10113882	5830577	15.5786	0.890529	122	0.391779	2	2	0	3	3		1	0	79	4.36945	19.0921	3	0	6	0	5	1.79176	3		4218	8.34712	2990	8.00303	1200		1200	7.09091
8	2	7153.5	6547321	21052	5.44	0.97	26.3	0.0368821	311.4	14627435	16.4984	2.23411	10113882	5830577	15.5786	0.890529	122	0.391779	2	2	0	5	5		1	0	53	3.97029	15.7632	1	1	1	1	5	1.79176	2		6919	8.84203	2931	7.9831	11900		11900	9.38438
8	2	7153.5	6547321	21052	5.44	0.97	26.3	0.0368821	311.4	14627435	16.4984	2.23411	10113882	5830577	15.5786	0.890529	122	0.391779	2	2	0	4	4		1	0	63	4.14313	17.1656	3	0	6	0	5	1.79176	2		7158	8.87599	5005	8.51819	13000		13000	9.47278
8	2	7153.5	6547321	21052	5.44	0.97	26.3	0.0368821	311.4	14627435	16.4984	2.23411	10113882	5830577	15.5786	0.890529	122	0.391779	2	2	0	4	4		1	0	54	3.98898	15.912	3	0	6	0	5	1.79176	2		12000	9.39266	4464	8.4038	31000		31000	10.3418
8	2	7153.5	6547321	21052	5.44	0.97	26.3	0.0368821	311.4	14627435	16.4984	2.23411	10113882	5830577	15.5786	0.890529	122	0.391779	2	2	0	4	4		1	0	54	3.98898	15.912	3	0	6	0	5	1.79176	2		4762	8.46842	2931	7.9831	14800		14800	9.60245
8	2	7153.5	6547321	21052	5.44	0.97	26.3	0.0368821	311.4	14627435	16.4984	2.23411	10113882	5830577	15.5786	0.890529	122	0.391779	2	2	0	4	4		1	0	46	3.82864	14.6585	3	0	6	0	16	2.83321	3		4356	8.37931	2486	7.81843	20001		20001	9.90359
8	2	7153.5	6547321	21052	5.44	0.97	26.3	0.0368821	311.4	14627435	16.4984	2.23411	10113882	5830577	15.5786	0.890529	122	0.391779	2	2	0	4	4		1	0	62	4.12713	17.0332	3	0	6	0	5	1.79176	2		5343	8.58354	2998	8.0057	35200		35200	10.4688
8	2	7153.5	6547321	21052	5.44	0.97	26.3	0.0368821	311.4	14627435	16.4984	2.23411	10113882	5830577	15.5786	0.890529	122	0.391779	1	1	1	4	4		1	0	50	3.91202	15.3039	3	0	6	0	5	1.79176	3		6832	8.82937	10174	9.22759			0	0
8	2	7153.5	6547321	21052	5.44	0.97	26.3	0.0368821	311.4	14627435	16.4984	2.23411	10113882	5830577	15.5786	0.890529	122	0.391779	2	1	1	4	4		1	0	62	4.12713	17.0332	3	0	6	0	5	1.79176	3		10026	9.21294	5894	8.68169			0	0
8	2	7153.5	6547321	21052	5.44	0.97	26.3	0.0368821	311.4	14627435	16.4984	2.23411	10113882	5830577	15.5786	0.890529	122	0.391779	2	2	0	5	5		1	0	72	4.27667	18.2899	3	0	6	0	5	1.79176	3		12126	9.40311	7006	8.85452			0	0
8	2	7153.5	6547321	21052	5.44	0.97	26.3	0.0368821	311.4	14627435	16.4984	2.23411	10113882	5830577	15.5786	0.890529	122	0.391779	2	2	0	4	4		1	0	65	4.17439	17.4255	3	0	6	0	8	2.19722	2		8085	8.99777	7279	8.89275			0	0
8	2	7153.5	6547321	21052	5.44	0.97	26.3	0.0368821	311.4	14627435	16.4984	2.23411	10113882	5830577	15.5786	0.890529	122	0.391779	2	2	0	4	4		1	0	88	4.47734	20.0465	3	0	6	0	5	1.79176	3		12009	9.39341	7365	8.90449			0	0
8	2	7153.5	6547321	21052	5.44	0.97	26.3	0.0368821	311.4	14627435	16.4984	2.23411	10113882	5830577	15.5786	0.890529	122	0.391779	2	2	0	4	5		1	0	62	4.12713	17.0332	3	0	6	0	5	1.79176	4		10515	9.26056	6406	8.76499			0	0
8	2	7153.5	6547321	21052	5.44	0.97	26.3	0.0368821	311.4	14627435	16.4984	2.23411	10113882	5830577	15.5786	0.890529	122	0.391779	2	2	0	5	5		1	0	72	4.27667	18.2899	3	0	6	0	5	1.79176	3		13087	9.47937	8186	9.01018			0	0
8	2	7153.5	6547321	21052	5.44	0.97	26.3	0.0368821	311.4	14627435	16.4984	2.23411	10113882	5830577	15.5786	0.890529	122	0.391779	2	2	0	4	4		1	0	69	4.23411	17.9277	3	0	6	0	5	1.79176	3		6314	8.75052	6420	8.76717			0	0
8	2	7153.5	6547321	21052	5.44	0.97	26.3	0.0368821	311.4	14627435	16.4984	2.23411	10113882	5830577	15.5786	0.890529	122	0.391779	2	2	0	4	4		1	0	74	4.30407	18.525	3	0	6	0	5	1.79176	3		9724	9.18235	8023	8.99007			0	0
8	2	7153.5	6547321	21052	5.44	0.97	26.3	0.0368821	311.4	14627435	16.4984	2.23411	10113882	5830577	15.5786	0.890529	122	0.391779	1	2	1	4	3		1	0	51	3.93183	15.4593	3	0	6	0	11	2.48491	2		56000	10.9331	40000	10.5966	34000		34000	10.4341
8	2	7153.5	6547321	21052	5.44	0.97	26.3	0.0368821	311.4	14627435	16.4984	2.23411	10113882	5830577	15.5786	0.890529	122	0.391779	2	2	0	3	3		2	1	72	4.27667	18.2899	3	0	6	0		0	3		76000	11.2385	30000	10.309	42000		42000	10.6454
8	2	7153.5	6547321	21052	5.44	0.97	26.3	0.0368821	311.4	14627435	16.4984	2.23411	10113882	5830577	15.5786	0.890529	122	0.391779	2	2	0	4	4		1	0	58	4.06044	16.4872	3	0	6	0	5	1.79176	2		36000	10.4913	30000	10.309	20000		20000	9.90354
8	2	7153.5	6547321	21052	5.44	0.97	26.3	0.0368821	311.4	14627435	16.4984	2.23411	10113882	5830577	15.5786	0.890529	122	0.391779	2	2	0	4	4		1	0	67	4.20469	17.6794	3	0	6	0	8	2.19722	3		38000	10.5453	30000	10.309	24000		24000	10.0859
8	2	7153.5	6547321	21052	5.44	0.97	26.3	0.0368821	311.4	14627435	16.4984	2.23411	10113882	5830577	15.5786	0.890529	122	0.391779	1	1	1	4	4		1	0	56	4.02535	16.2035	3	0	6	0	7	2.07944	2		18000	9.79813	10000	9.21034	4000		4000	8.2943
8	2	7153.5	6547321	21052	5.44	0.97	26.3	0.0368821	311.4	14627435	16.4984	2.23411	10113882	5830577	15.5786	0.890529	122	0.391779	2	2	0	4	4		2	1	83	4.41884	19.5262	3	0	6	0		0	3		65000	11.0821	30000	10.309	30000		30000	10.309
8	2	7153.5	6547321	21052	5.44	0.97	26.3	0.0368821	311.4	14627435	16.4984	2.23411	10113882	5830577	15.5786	0.890529	122	0.391779	1	1	1	4	4		1	0	47	3.85015	14.8236	3	0	6	0	8	2.19722	2		36000	10.4913	30000	10.309	20000		20000	9.90354
8	2	7153.5	6547321	21052	5.44	0.97	26.3	0.0368821	311.4	14627435	16.4984	2.23411	10113882	5830577	15.5786	0.890529	122	0.391779	2	2	0	5	5		1	0	64	4.15888	17.2963	3	0	6	0	8	2.19722	4		35000	10.4631	25000	10.1266	20000		20000	9.90354
8	2	7153.5	6547321	21052	5.44	0.97	26.3	0.0368821	311.4	14627435	16.4984	2.23411	10113882	5830577	15.5786	0.890529	122	0.391779	2	2	0	5	5		1	0	61	4.11087	16.8993	3	0	6	0	8	2.19722	3		26000	10.1659	30000	10.309	16000		16000	9.68041
8	2	7153.5	6547321	21052	5.44	0.97	26.3	0.0368821	311.4	14627435	16.4984	2.23411	10113882	5830577	15.5786	0.890529	122	0.391779	2	2	0	5	5		1	0	71	4.26268	18.1704	1	1	6	0	11	2.48491	3		36000	10.4913	30000	10.309	24000		24000	10.0859
9	2	7153.5	12286015	31183	-0.15	1.28	39.8	0.0321608	393.9	16035500	16.5903	1.30518	10319500	8030500	15.8988	0.653629	8	0.0203097							1	0	46	3.82864	14.6585						0				#NUM!		#NUM!			0	0
9	2	7153.5	12286015	31183	-0.15	1.28	39.8	0.0321608	393.9	16035500	16.5903	1.30518	10319500	8030500	15.8988	0.653629	8	0.0203097	2	2	0	5	6		1	0	62	4.12713	17.0332	3	0	6	0		0	1		25871	10.1609	7224	8.88516			0	0
9	2	7153.5	12286015	31183	-0.15	1.28	39.8	0.0321608	393.9	16035500	16.5903	1.30518	10319500	8030500	15.8988	0.653629	8	0.0203097	2	2	0	6	6		1	0	57	4.04305	16.3463	3	0	6	0		0	5		19050	9.85482	3494	8.1588	780		780	6.66058
9	2	7153.5	12286015	31183	-0.15	1.28	39.8	0.0321608	393.9	16035500	16.5903	1.30518	10319500	8030500	15.8988	0.653629	8	0.0203097	2	2	0	5	4		1	0	29	3.3673	11.3387	3	0	6	0	8	2.19722	2		41913	10.6434	36070	10.4932	540000		540000	13.1993
9	2	7153.5	12286015	31183	-0.15	1.28	39.8	0.0321608	393.9	16035500	16.5903	1.30518	10319500	8030500	15.8988	0.653629	8	0.0203097	2	1	1	3	3		1	0	52	3.95124	15.6123	3	0	6	0	7	2.07944	5		26160	10.172	17292	9.758			0	0
9	2	7153.5	12286015	31183	-0.15	1.28	39.8	0.0321608	393.9	16035500	16.5903	1.30518	10319500	8030500	15.8988	0.653629	8	0.0203097	2	1	1	3	3		1	0	24	3.17805	10.1	1	1	6	0	7	2.07944	1		48740	10.7943	23639	10.0707			0	0
9	2	7153.5	12286015	31183	-0.15	1.28	39.8	0.0321608	393.9	16035500	16.5903	1.30518	10319500	8030500	15.8988	0.653629	8	0.0203097	2	2	0	4	3		1	0	61	4.11087	16.8993	1	1	6	0	7	2.07944	2		36722	10.5111	30180	10.3149	3000		3000	8.0067
9	2	7153.5	12286015	31183	-0.15	1.28	39.8	0.0321608	393.9	16035500	16.5903	1.30518	10319500	8030500	15.8988	0.653629	8	0.0203097	2	1	1	4	4		1	0	53	3.97029	15.7632	3	0	6	0	5	1.79176	1		52616	10.8708	52223	10.8633			0	0
9	2	7153.5	12286015	31183	-0.15	1.28	39.8	0.0321608	393.9	16035500	16.5903	1.30518	10319500	8030500	15.8988	0.653629	8	0.0203097	2	2	0	4	3		1	0	45	3.80666	14.4907	3	0	6	0	5	1.79176	1		18694	9.83596	13023	9.47447			0	0
9	2	7153.5	12286015	31183	-0.15	1.28	39.8	0.0321608	393.9	16035500	16.5903	1.30518	10319500	8030500	15.8988	0.653629	8	0.0203097	1	2	1	3	1		1	0	45	3.80666	14.4907	3	0	6	0	3	1.38629	4		58776	10.9815	45203	10.7189	5000		5000	8.51739
9	2	7153.5	12286015	31183	-0.15	1.28	39.8	0.0321608	393.9	16035500	16.5903	1.30518	10319500	8030500	15.8988	0.653629	8	0.0203097	2	1	1	3	6		2	1	37	3.61092	13.0387	3	0	6	0	5	1.79176	4		95283	11.4646	99936	11.5123			0	0
9	2	7153.5	12286015	31183	-0.15	1.28	39.8	0.0321608	393.9	16035500	16.5903	1.30518	10319500	8030500	15.8988	0.653629	8	0.0203097	1	1	1	4	3		1	0	45	3.80666	14.4907	3	0	6	0	5	1.79176	3		36663	10.5095	23107	10.0479			0	0
9	2	7153.5	12286015	31183	-0.15	1.28	39.8	0.0321608	393.9	16035500	16.5903	1.30518	10319500	8030500	15.8988	0.653629	8	0.0203097	2	1	1	3	3		1	0	46	3.82864	14.6585	3	0	6	0	5	1.79176	3		36712	10.5109	46623	10.7498	8000		8000	8.98732
9	2	7153.5	12286015	31183	-0.15	1.28	39.8	0.0321608	393.9	16035500	16.5903	1.30518	10319500	8030500	15.8988	0.653629	8	0.0203097	2	1	1	3	2		1	0	25	3.21888	10.3612	3	0	6	0	9	2.30259	2		52253	10.8639	33414	10.4167	10700		10700	9.27809
9	2	7153.5	12286015	31183	-0.15	1.28	39.8	0.0321608	393.9	16035500	16.5903	1.30518	10319500	8030500	15.8988	0.653629	8	0.0203097	2	1	1	4	3		1	0	22	3.09104	9.55454	3	0	6	0	8	2.19722	2		35710	10.4832	18288	9.814			0	0
9	2	7153.5	12286015	31183	-0.15	1.28	39.8	0.0321608	393.9	16035500	16.5903	1.30518	10319500	8030500	15.8988	0.653629	8	0.0203097	2	1	1	5	5		1	0	51	3.93183	15.4593	3	0	6	0	5	1.79176	2		47511	10.7687	25709	10.1546			0	0
9	2	7153.5	12286015	31183	-0.15	1.28	39.8	0.0321608	393.9	16035500	16.5903	1.30518	10319500	8030500	15.8988	0.653629	8	0.0203097	2	2	0	4	3		1	0	62	4.12713	17.0332	3	0	6	0	5	1.79176	2		23571	10.0678	13152	9.48433			0	0
9	2	7153.5	12286015	31183	-0.15	1.28	39.8	0.0321608	393.9	16035500	16.5903	1.30518	10319500	8030500	15.8988	0.653629	8	0.0203097	2	2	0	4	3		1	0	53	3.97029	15.7632	3	0	6	0	7	2.07944	1		38913	10.5691	21782	9.98884			0	0
9	2	7153.5	12286015	31183	-0.15	1.28	39.8	0.0321608	393.9	16035500	16.5903	1.30518	10319500	8030500	15.8988	0.653629	8	0.0203097	2	2	0	3	3		1	0	50	3.91202	15.3039	3	0	3	1	5	1.79176	3		36730	10.5113	17911	9.79317			0	0
9	2	7153.5	12286015	31183	-0.15	1.28	39.8	0.0321608	393.9	16035500	16.5903	1.30518	10319500	8030500	15.8988	0.653629	8	0.0203097	2	2	0	4	4		1	0	73	4.29046	18.408	3	0	6	0		0	2		4965	8.51017	2785	7.932			0	0
9	2	7153.5	12286015	31183	-0.15	1.28	39.8	0.0321608	393.9	16035500	16.5903	1.30518	10319500	8030500	15.8988	0.653629	8	0.0203097	2	2	0	5	3		1	0	64	4.15888	17.2963	3	0	6	0	5	1.79176	2		7243	8.88779	5349	8.58466			0	0
9	2	7153.5	12286015	31183	-0.15	1.28	39.8	0.0321608	393.9	16035500	16.5903	1.30518	10319500	8030500	15.8988	0.653629	8	0.0203097	2	1	1	2	1		1	0	54	3.98898	15.912	3	0	6	0	8	2.19722	3		29400	10.2887	12626	9.44351			0	0
9	2	7153.5	12286015	31183	-0.15	1.28	39.8	0.0321608	393.9	16035500	16.5903	1.30518	10319500	8030500	15.8988	0.653629	8	0.0203097	2	2	0	3	3		1	0	49	3.89182	15.1463	3	0	6	0	3	1.38629	2		24000	10.0858	11335	9.33565			0	0
9	2	7153.5	12286015	31183	-0.15	1.28	39.8	0.0321608	393.9	16035500	16.5903	1.30518	10319500	8030500	15.8988	0.653629	8	0.0203097	2	2	0	3	3		1	0	45	3.80666	14.4907	3	0	6	0	5	1.79176	2		19680	9.88736	7267	8.8911			0	0
9	2	7153.5	12286015	31183	-0.15	1.28	39.8	0.0321608	393.9	16035500	16.5903	1.30518	10319500	8030500	15.8988	0.653629	8	0.0203097	2	1	1	5	4		1	0	47	3.85015	14.8236	3	0	6	0		0	4		28700	10.2647	18028	9.79968			0	0
9	2	7153.5	12286015	31183	-0.15	1.28	39.8	0.0321608	393.9	16035500	16.5903	1.30518	10319500	8030500	15.8988	0.653629	8	0.0203097	2	2	0	3	3		1	0	40	3.68888	13.6078	3	0	6	0	5	1.79176	2		27020	10.2043	11101	9.31479			0	0
9	2	7153.5	12286015	31183	-0.15	1.28	39.8	0.0321608	393.9	16035500	16.5903	1.30518	10319500	8030500	15.8988	0.653629	8	0.0203097	2	1	1	4	3		1	0	59	4.07754	16.6263	3	0	6	0	5	1.79176	2		27565	10.2243	4632	8.44074			0	0
9	2	7153.5	12286015	31183	-0.15	1.28	39.8	0.0321608	393.9	16035500	16.5903	1.30518	10319500	8030500	15.8988	0.653629	8	0.0203097	2	1	1	3	3		1	0	51	3.93183	15.4593	3	0	6	0	5	1.79176	2		15501	9.64866	2677	7.89245			0	0
9	2	7153.5	12286015	31183	-0.15	1.28	39.8	0.0321608	393.9	16035500	16.5903	1.30518	10319500	8030500	15.8988	0.653629	8	0.0203097	2	1	1	5	5		1	0	44	3.78419	14.3201	3	0	6	0	8	2.19722	2		35000	10.4631	18000	9.79813	1000		1000	6.90875
9	2	7153.5	12286015	31183	-0.15	1.28	39.8	0.0321608	393.9	16035500	16.5903	1.30518	10319500	8030500	15.8988	0.653629	8	0.0203097	2	2	0	4	6		1	0	81	4.39445	19.3112	3	0	6	0	5	1.79176	2		3190	8.06778	2161	7.67833	1500		1500	7.31389
9	2	7153.5	12286015	31183	-0.15	1.28	39.8	0.0321608	393.9	16035500	16.5903	1.30518	10319500	8030500	15.8988	0.653629	8	0.0203097	2	1	1	4	3		1	0	57	4.04305	16.3463	3	0	6	0	8	2.19722	2		12692	9.44873	4245	8.3535	2000		2000	7.6014
9	2	7153.5	12286015	31183	-0.15	1.28	39.8	0.0321608	393.9	16035500	16.5903	1.30518	10319500	8030500	15.8988	0.653629	8	0.0203097	2	2	0	5	5		1	0	48	3.8712	14.9862	3	0	6	0	5	1.79176	4		16201	9.69283	11780	9.37416	12000		12000	9.39275
9	2	7153.5	12286015	31183	-0.15	1.28	39.8	0.0321608	393.9	16035500	16.5903	1.30518	10319500	8030500	15.8988	0.653629	8	0.0203097	2	1	1	4	3		1	0	38	3.63759	13.232	3	0	6	0	5	1.79176	5		14238	9.56367	14359	9.57213	1000		1000	6.90875
9	2	7153.5	12286015	31183	-0.15	1.28	39.8	0.0321608	393.9	16035500	16.5903	1.30518	10319500	8030500	15.8988	0.653629	8	0.0203097	2	1	1	5	3		1	0	47	3.85015	14.8236	3	0	6	0	5	1.79176	1		17080	9.74566	18401	9.82016	1000		1000	6.90875
9	2	7153.5	12286015	31183	-0.15	1.28	39.8	0.0321608	393.9	16035500	16.5903	1.30518	10319500	8030500	15.8988	0.653629	8	0.0203097	2	1	1	3	2		2	1	75	4.31749	18.6407	3	0	6	0	5	1.79176	3		10054	9.21573	8841	9.08716	2000		2000	7.6014
9	2	7153.5	12286015	31183	-0.15	1.28	39.8	0.0321608	393.9	16035500	16.5903	1.30518	10319500	8030500	15.8988	0.653629	8	0.0203097	2	1	1	5	5		1	0	58	4.06044	16.4872	3	0	6	0	5	1.79176	1		22164	10.0062	140147	11.8504			0	0
9	2	7153.5	12286015	31183	-0.15	1.28	39.8	0.0321608	393.9	16035500	16.5903	1.30518	10319500	8030500	15.8988	0.653629	8	0.0203097	2	2	0	2	2		1	0	55	4.00733	16.0587	3	0	6	0	7	2.07944	3		27812	10.2332	18940	9.84903	5000		5000	8.51739
9	2	7153.5	12286015	31183	-0.15	1.28	39.8	0.0321608	393.9	16035500	16.5903	1.30518	10319500	8030500	15.8988	0.653629	8	0.0203097	2	1	1	2	2		1	0	29	3.3673	11.3387	3	0	6	0	9	2.30259	1		26400	10.1811	20438	9.92515	1000		1000	6.90875
9	2	7153.5	12286015	31183	-0.15	1.28	39.8	0.0321608	393.9	16035500	16.5903	1.30518	10319500	8030500	15.8988	0.653629	8	0.0203097	2	2	0	3	2		1	0	59	4.07754	16.6263	1	1	6	0	7	2.07944	3		11455	9.34618	6274	8.74417			0	0
9	2	7153.5	12286015	31183	-0.15	1.28	39.8	0.0321608	393.9	16035500	16.5903	1.30518	10319500	8030500	15.8988	0.653629	8	0.0203097	2	2	0	3	3		1	0	33	3.49651	12.2256	3	0	6	0	9	2.30259	1		19900	9.89848	7261	8.89027	3500		3500	8.1608
9	2	7153.5	12286015	31183	-0.15	1.28	39.8	0.0321608	393.9	16035500	16.5903	1.30518	10319500	8030500	15.8988	0.653629	8	0.0203097	2	1	1	4	4		1	0	44	3.78419	14.3201	3	0	6	0	5	1.79176	2		53905	10.895	30809	10.3356	25000		25000	10.1267
9	2	7153.5	12286015	31183	-0.15	1.28	39.8	0.0321608	393.9	16035500	16.5903	1.30518	10319500	8030500	15.8988	0.653629	8	0.0203097	2	1	1	4	3		1	0	51	3.93183	15.4593	3	0	6	0	9	2.30259	1		45636	10.7285	31567	10.3599			0	0
9	2	7153.5	12286015	31183	-0.15	1.28	39.8	0.0321608	393.9	16035500	16.5903	1.30518	10319500	8030500	15.8988	0.653629	8	0.0203097	2	2	0	4	2		1	0	34	3.52636	12.4352	3	0	6	0	9	2.30259	1		12678	9.44762	8293	9.02317	2000		2000	7.6014
9	2	7153.5	12286015	31183	-0.15	1.28	39.8	0.0321608	393.9	16035500	16.5903	1.30518	10319500	8030500	15.8988	0.653629	8	0.0203097	2	1	1	4	4		1	0	43	3.7612	14.1466	3	0	6	0	5	1.79176	1		47315	10.7646	37561	10.5337	5000		5000	8.51739
9	2	7153.5	12286015	31183	-0.15	1.28	39.8	0.0321608	393.9	16035500	16.5903	1.30518	10319500	8030500	15.8988	0.653629	8	0.0203097	2	2	0	4	2		1	0	57	4.04305	16.3463	3	0	6	0	9	2.30259	1		118028	11.6787	82603	11.3218			0	0
9	2	7153.5	12286015	31183	-0.15	1.28	39.8	0.0321608	393.9	16035500	16.5903	1.30518	10319500	8030500	15.8988	0.653629	8	0.0203097	2	2	0	3	3		1	0	38	3.63759	13.232	3	0	6	0	9	2.30259	1		42599	10.6596	17937	9.79462	9000		9000	9.10509
9	2	7153.5	12286015	31183	-0.15	1.28	39.8	0.0321608	393.9	16035500	16.5903	1.30518	10319500	8030500	15.8988	0.653629	8	0.0203097				4	3		1	0	51	3.93183	15.4593	3	0	6	0	8	2.19722	1			#NUM!		#NUM!			0	0
9	2	7153.5	12286015	31183	-0.15	1.28	39.8	0.0321608	393.9	16035500	16.5903	1.30518	10319500	8030500	15.8988	0.653629	8	0.0203097	2	2	0	3	3		1	0	51	3.93183	15.4593	3	0	6	0		0	3		19000	9.85219	35000	10.4631			0	0
9	2	7153.5	12286015	31183	-0.15	1.28	39.8	0.0321608	393.9	16035500	16.5903	1.30518	10319500	8030500	15.8988	0.653629	8	0.0203097	1	1	1	4	3		1	0	50	3.91202	15.3039	3	0	6	0	8	2.19722	3		48000	10.779	30000	10.309			0	0
9	2	7153.5	12286015	31183	-0.15	1.28	39.8	0.0321608	393.9	16035500	16.5903	1.30518	10319500	8030500	15.8988	0.653629	8	0.0203097	2	2	0	3	3		1	0	64	4.15888	17.2963	3	0	6	0	5	1.79176	4		13000	9.4727	12000	9.39266			0	0
9	2	7153.5	12286015	31183	-0.15	1.28	39.8	0.0321608	393.9	16035500	16.5903	1.30518	10319500	8030500	15.8988	0.653629	8	0.0203097	1	1	1	2	2		1	0	47	3.85015	14.8236	3	0	6	0	5	1.79176	2		36000	10.4913	70000	11.1563			0	0
9	2	7153.5	12286015	31183	-0.15	1.28	39.8	0.0321608	393.9	16035500	16.5903	1.30518	10319500	8030500	15.8988	0.653629	8	0.0203097	2	2	0	3	3		1	0	79	4.36945	19.0921	1	1	6	0		0	3		8000	8.9872	12000	9.39266			0	0
9	2	7153.5	12286015	31183	-0.15	1.28	39.8	0.0321608	393.9	16035500	16.5903	1.30518	10319500	8030500	15.8988	0.653629	8	0.0203097	2	2	0	3	3		1	0	45	3.80666	14.4907	3	0	6	0	5	1.79176	3		18000	9.79813	14000	9.54681			0	0
9	2	7153.5	12286015	31183	-0.15	1.28	39.8	0.0321608	393.9	16035500	16.5903	1.30518	10319500	8030500	15.8988	0.653629	8	0.0203097	2	2	0	3	3		1	0	57	4.04305	16.3463	1	1	6	0		0	3		7000	8.85367	7000	8.85367			0	0
9	2	7153.5	12286015	31183	-0.15	1.28	39.8	0.0321608	393.9	16035500	16.5903	1.30518	10319500	8030500	15.8988	0.653629	8	0.0203097	2	1	1	3	2		1	0	51	3.93183	15.4593	3	0	6	0	5	1.79176	4		10000	9.21034	46000	10.7364			0	0
9	2	7153.5	12286015	31183	-0.15	1.28	39.8	0.0321608	393.9	16035500	16.5903	1.30518	10319500	8030500	15.8988	0.653629	8	0.0203097	2	2	0	3	3		1	0	28	3.3322	11.1036	3	0	6	0	8	2.19722	2			#NUM!		#NUM!			0	0
9	2	7153.5	12286015	31183	-0.15	1.28	39.8	0.0321608	393.9	16035500	16.5903	1.30518	10319500	8030500	15.8988	0.653629	8	0.0203097	2	1	1	3	3		1	0	54	3.98898	15.912	3	0	6	0	7	2.07944	2			#NUM!		#NUM!			0	0
9	2	7153.5	12286015	31183	-0.15	1.28	39.8	0.0321608	393.9	16035500	16.5903	1.30518	10319500	8030500	15.8988	0.653629	8	0.0203097	2	1	1	3	2		2	1	67	4.20469	17.6794	3	0	6	0	2	1.09861	2		9600	9.16952	5000	8.51719			0	0
9	2	7153.5	12286015	31183	-0.15	1.28	39.8	0.0321608	393.9	16035500	16.5903	1.30518	10319500	8030500	15.8988	0.653629	8	0.0203097	2	1	1	4	6		1	0	55	4.00733	16.0587	3	0	6	0	8	2.19722	3		12000	9.39266	8000	8.9872			0	0
9	2	7153.5	12286015	31183	-0.15	1.28	39.8	0.0321608	393.9	16035500	16.5903	1.30518	10319500	8030500	15.8988	0.653629	8	0.0203097	2	1	1	4	3		1	0	33	3.49651	12.2256	3	0	6	0	8	2.19722	1		30000	10.309	20000	9.90349			0	0
9	2	7153.5	12286015	31183	-0.15	1.28	39.8	0.0321608	393.9	16035500	16.5903	1.30518	10319500	8030500	15.8988	0.653629	8	0.0203097	2	1	1	4	3		1	0	57	4.04305	16.3463	3	0	6	0	8	2.19722	5		12000	9.39266	8000	8.9872			0	0
9	2	7153.5	12286015	31183	-0.15	1.28	39.8	0.0321608	393.9	16035500	16.5903	1.30518	10319500	8030500	15.8988	0.653629	8	0.0203097	2	2	0	5	4		1	0	43	3.7612	14.1466	3	0	6	0	8	2.19722	1		15000	9.61581	10000	9.21034			0	0
9	2	7153.5	12286015	31183	-0.15	1.28	39.8	0.0321608	393.9	16035500	16.5903	1.30518	10319500	8030500	15.8988	0.653629	8	0.0203097	2	1	1	4	6		1	0	70	4.2485	18.0497	3	0	6	0	5	1.79176	4		8000	8.9872	5000	8.51719			0	0
9	2	7153.5	12286015	31183	-0.15	1.28	39.8	0.0321608	393.9	16035500	16.5903	1.30518	10319500	8030500	15.8988	0.653629	8	0.0203097	2	2	0	3	2		1	0	66	4.18965	17.5532	3	0	6	0	5	1.79176	2			#NUM!		#NUM!			0	0
9	2	7153.5	12286015	31183	-0.15	1.28	39.8	0.0321608	393.9	16035500	16.5903	1.30518	10319500	8030500	15.8988	0.653629	8	0.0203097	2	2	0	4	4		1	0	46	3.82864	14.6585	3	0	6	0	5	1.79176	3		15000	9.61581	10000	9.21034			0	0
9	2	7153.5	12286015	31183	-0.15	1.28	39.8	0.0321608	393.9	16035500	16.5903	1.30518	10319500	8030500	15.8988	0.653629	8	0.0203097	2	1	1	4	6		1	0	57	4.04305	16.3463	3	0	6	0	8	2.19722	2		8000	8.9872	5000	8.51719			0	0
9	2	7153.5	12286015	31183	-0.15	1.28	39.8	0.0321608	393.9	16035500	16.5903	1.30518	10319500	8030500	15.8988	0.653629	8	0.0203097	2	2	0	4	3		1	0	70	4.2485	18.0497	3	0	6	0	5	1.79176	4		7500	8.92266	6000	8.69951			0	0
9	2	7153.5	12286015	31183	-0.15	1.28	39.8	0.0321608	393.9	16035500	16.5903	1.30518	10319500	8030500	15.8988	0.653629	8	0.0203097	2	2	0	4	4		1	0	34	3.52636	12.4352	3	0	6	0	8	2.19722	2		15000	9.61581	10000	9.21034			0	0
9	2	7153.5	12286015	31183	-0.15	1.28	39.8	0.0321608	393.9	16035500	16.5903	1.30518	10319500	8030500	15.8988	0.653629	8	0.0203097	1	1	1	4	2		1	0	45	3.80666	14.4907	3	0	6	0	5	1.79176	2		15000	9.61581	10000	9.21034			0	0
9	2	7153.5	12286015	31183	-0.15	1.28	39.8	0.0321608	393.9	16035500	16.5903	1.30518	10319500	8030500	15.8988	0.653629	8	0.0203097	2	1	1	4	3		1	0	42	3.73767	13.9702	3	0	6	0	10	2.3979	3		14000	9.54681	10000	9.21034			0	0
9	2	7153.5	12286015	31183	-0.15	1.28	39.8	0.0321608	393.9	16035500	16.5903	1.30518	10319500	8030500	15.8988	0.653629	8	0.0203097	2	2	0	4	4		1	0	42	3.73767	13.9702	3	0	6	0	8	2.19722	2		13000	9.4727	10000	9.21034			0	0
9	2	7153.5	12286015	31183	-0.15	1.28	39.8	0.0321608	393.9	16035500	16.5903	1.30518	10319500	8030500	15.8988	0.653629	8	0.0203097	2	1	1	4	4		1	0	47	3.85015	14.8236	3	0	6	0	8	2.19722	2		12000	9.39266	10000	9.21034			0	0
9	2	7153.5	12286015	31183	-0.15	1.28	39.8	0.0321608	393.9	16035500	16.5903	1.30518	10319500	8030500	15.8988	0.653629	8	0.0203097	2	2	0	4	6		1	0	48	3.8712	14.9862	3	0	6	0		0	2		3000	8.00637	2000	7.6009			0	0
9	2	7153.5	12286015	31183	-0.15	1.28	39.8	0.0321608	393.9	16035500	16.5903	1.30518	10319500	8030500	15.8988	0.653629	8	0.0203097	1	1	1	3	3		1	0	50	3.91202	15.3039	3	0	6	0	8	2.19722	2		12000	9.39266	10000	9.21034			0	0
9	2	7153.5	12286015	31183	-0.15	1.28	39.8	0.0321608	393.9	16035500	16.5903	1.30518	10319500	8030500	15.8988	0.653629	8	0.0203097	2	2	0	4	6		1	0	63	4.14313	17.1656	3	0	6	0	8	2.19722	2		8000	8.9872	6000	8.69951			0	0
9	2	7153.5	12286015	31183	-0.15	1.28	39.8	0.0321608	393.9	16035500	16.5903	1.30518	10319500	8030500	15.8988	0.653629	8	0.0203097	2	1	1	3	3		1	0	39	3.66356	13.4217	3	0	6	0	8	2.19722	3		11000	9.30565	9000	9.10498			0	0
9	2	7153.5	12286015	31183	-0.15	1.28	39.8	0.0321608	393.9	16035500	16.5903	1.30518	10319500	8030500	15.8988	0.653629	8	0.0203097	2	2	0	4	3		1	0	55	4.00733	16.0587	3	0	6	0		0	4		13000	9.4727	10000	9.21034			0	0
9	2	7153.5	12286015	31183	-0.15	1.28	39.8	0.0321608	393.9	16035500	16.5903	1.30518	10319500	8030500	15.8988	0.653629	8	0.0203097	2	2	0	3	3		2	1	67	4.20469	17.6794	3	0	6	0	5	1.79176	2		3000	8.00637	2000	7.6009			0	0
9	2	7153.5	12286015	31183	-0.15	1.28	39.8	0.0321608	393.9	16035500	16.5903	1.30518	10319500	8030500	15.8988	0.653629	8	0.0203097	2	2	0	4	3		1	0	41	3.71357	13.7906	3	0	6	0	5	1.79176	5		3500	8.16052	2500	7.82405			0	0
9	2	7153.5	12286015	31183	-0.15	1.28	39.8	0.0321608	393.9	16035500	16.5903	1.30518	10319500	8030500	15.8988	0.653629	8	0.0203097	2	2	0	4	4		1	0	39	3.66356	13.4217	3	0	6	0	5	1.79176	2		17000	9.74097	12000	9.39266			0	0
9	2	7153.5	12286015	31183	-0.15	1.28	39.8	0.0321608	393.9	16035500	16.5903	1.30518	10319500	8030500	15.8988	0.653629	8	0.0203097	2	2	0	3	3		1	0	59	4.07754	16.6263	3	0	6	0	6	1.94591	1		16000	9.68034	12000	9.39266			0	0
9	2	7153.5	12286015	31183	-0.15	1.28	39.8	0.0321608	393.9	16035500	16.5903	1.30518	10319500	8030500	15.8988	0.653629	8	0.0203097	2	2	0	3	3		1	0	31	3.43399	11.7923	3	0	6	0	6	1.94591	1		14000	9.54681	10000	9.21034			0	0
9	2	7153.5	12286015	31183	-0.15	1.28	39.8	0.0321608	393.9	16035500	16.5903	1.30518	10319500	8030500	15.8988	0.653629	8	0.0203097	2	1	1	3	3		1	0	48	3.8712	14.9862	3	0	6	0	4	1.60944	1			#NUM!		#NUM!			0	0
9	2	7153.5	12286015	31183	-0.15	1.28	39.8	0.0321608	393.9	16035500	16.5903	1.30518	10319500	8030500	15.8988	0.653629	8	0.0203097	2	2	0	3	3		1	0	41	3.71357	13.7906	3	0	6	0	6	1.94591	1		17000	9.74097	12000	9.39266			0	0
9	2	7153.5	12286015	31183	-0.15	1.28	39.8	0.0321608	393.9	16035500	16.5903	1.30518	10319500	8030500	15.8988	0.653629	8	0.0203097	2	2	0	6	6		1	0	49	3.89182	15.1463	3	0	6	0	4	1.60944	1		9000	9.10498	6000	8.69951			0	0
9	2	7153.5	12286015	31183	-0.15	1.28	39.8	0.0321608	393.9	16035500	16.5903	1.30518	10319500	8030500	15.8988	0.653629	8	0.0203097	2	2	0	3	3		1	0	62	4.12713	17.0332	3	0	6	0	11	2.48491	1		17000	9.74097	13000	9.4727			0	0
9	2	7153.5	12286015	31183	-0.15	1.28	39.8	0.0321608	393.9	16035500	16.5903	1.30518	10319500	8030500	15.8988	0.653629	8	0.0203097	2	2	0	3	3		1	0	68	4.21951	17.8042	3	0	6	0	5	1.79176	2		8000	8.9872	5000	8.51719			0	0
9	2	7153.5	12286015	31183	-0.15	1.28	39.8	0.0321608	393.9	16035500	16.5903	1.30518	10319500	8030500	15.8988	0.653629	8	0.0203097	2	2	0	3	3		1	0	42	3.73767	13.9702	3	0	6	0	7	2.07944	1		10000	9.21034	8000	8.9872			0	0
9	2	7153.5	12286015	31183	-0.15	1.28	39.8	0.0321608	393.9	16035500	16.5903	1.30518	10319500	8030500	15.8988	0.653629	8	0.0203097	2	2	0	3	3		1	0	31	3.43399	11.7923	3	0	6	0	8	2.19722	1		14000	9.54681	10000	9.21034			0	0
9	2	7153.5	12286015	31183	-0.15	1.28	39.8	0.0321608	393.9	16035500	16.5903	1.30518	10319500	8030500	15.8988	0.653629	8	0.0203097	2	2	0	3	3		1	0	48	3.8712	14.9862	3	0	6	0	7	2.07944	1			#NUM!		#NUM!			0	0
9	2	7153.5	12286015	31183	-0.15	1.28	39.8	0.0321608	393.9	16035500	16.5903	1.30518	10319500	8030500	15.8988	0.653629	8	0.0203097	2	1	1	4			1	0	52	3.95124	15.6123	3	0	6	0	7	2.07944	1			#NUM!		#NUM!			0	0
9	2	7153.5	12286015	31183	-0.15	1.28	39.8	0.0321608	393.9	16035500	16.5903	1.30518	10319500	8030500	15.8988	0.653629	8	0.0203097	2	1	1	4	6		1	0	52	3.95124	15.6123	3	0	6	0	10	2.3979	1		20000	9.90349	15000	9.61581			0	0
9	2	7153.5	12286015	31183	-0.15	1.28	39.8	0.0321608	393.9	16035500	16.5903	1.30518	10319500	8030500	15.8988	0.653629	8	0.0203097	2	2	0	5	3		1	0	54	3.98898	15.912	3	0	6	0	7	2.07944	1			#NUM!		#NUM!			0	0
9	2	7153.5	12286015	31183	-0.15	1.28	39.8	0.0321608	393.9	16035500	16.5903	1.30518	10319500	8030500	15.8988	0.653629	8	0.0203097	2	2	0	4	3		1	0	64	4.15888	17.2963	3	0	6	0	5	1.79176	1		7800	8.96188	6000	8.69951			0	0
9	2	7153.5	12286015	31183	-0.15	1.28	39.8	0.0321608	393.9	16035500	16.5903	1.30518	10319500	8030500	15.8988	0.653629	8	0.0203097	1	1	1	4	4		1	0	59	4.07754	16.6263	3	0	6	0	7	2.07944	1		14000	9.54681	10000	9.21034			0	0
9	2	7153.5	12286015	31183	-0.15	1.28	39.8	0.0321608	393.9	16035500	16.5903	1.30518	10319500	8030500	15.8988	0.653629	8	0.0203097				3	2		1	0	75	4.31749	18.6407	3	0	6	0	5	1.79176	1		8000	8.9872	6000	8.69951			0	0
9	2	7153.5	12286015	31183	-0.15	1.28	39.8	0.0321608	393.9	16035500	16.5903	1.30518	10319500	8030500	15.8988	0.653629	8	0.0203097	2	1	1	4	3		1	0	52	3.95124	15.6123	3	0	6	0	8	2.19722	1			#NUM!		#NUM!			0	0
9	2	7153.5	12286015	31183	-0.15	1.28	39.8	0.0321608	393.9	16035500	16.5903	1.30518	10319500	8030500	15.8988	0.653629	8	0.0203097	1	2	1	5	4		1	0	58	4.06044	16.4872	3	0	6	0	7	2.07944	1		10000	9.21034	8000	8.9872			0	0
9	2	7153.5	12286015	31183	-0.15	1.28	39.8	0.0321608	393.9	16035500	16.5903	1.30518	10319500	8030500	15.8988	0.653629	8	0.0203097	1	1	1	4	3		1	0	59	4.07754	16.6263	3	0	6	0	7	2.07944	1		10000	9.21034	8000	8.9872			0	0
9	2	7153.5	12286015	31183	-0.15	1.28	39.8	0.0321608	393.9	16035500	16.5903	1.30518	10319500	8030500	15.8988	0.653629	8	0.0203097	2	2	0	3	3		1	0	70	4.2485	18.0497	3	0	6	0	5	1.79176	3		8000	8.9872	6000	8.69951			0	0
9	2	7153.5	12286015	31183	-0.15	1.28	39.8	0.0321608	393.9	16035500	16.5903	1.30518	10319500	8030500	15.8988	0.653629	8	0.0203097	2	1	1	4	4		1	0	56	4.02535	16.2035	1	1	1	1	3	1.38629	3			#NUM!		#NUM!			0	0
9	2	7153.5	12286015	31183	-0.15	1.28	39.8	0.0321608	393.9	16035500	16.5903	1.30518	10319500	8030500	15.8988	0.653629	8	0.0203097	2	1	1	4	2		1	0	54	3.98898	15.912	3	0	6	0	8	2.19722	2		7500	8.92266	6000	8.69951			0	0
9	2	7153.5	12286015	31183	-0.15	1.28	39.8	0.0321608	393.9	16035500	16.5903	1.30518	10319500	8030500	15.8988	0.653629	8	0.0203097	2	1	1	4	3		1	0	52	3.95124	15.6123	3	0	6	0	5	1.79176	3		7000	8.85367	5000	8.51719			0	0
9	2	7153.5	12286015	31183	-0.15	1.28	39.8	0.0321608	393.9	16035500	16.5903	1.30518	10319500	8030500	15.8988	0.653629	8	0.0203097	2	2	0	4	3		1	0	51	3.93183	15.4593	3	0	6	0		0	3		17000	9.74097	12000	9.39266			0	0
9	2	7153.5	12286015	31183	-0.15	1.28	39.8	0.0321608	393.9	16035500	16.5903	1.30518	10319500	8030500	15.8988	0.653629	8	0.0203097	2	1	1	4	3		1	0	75	4.31749	18.6407	3	0	6	0	5	1.79176	3		7200	8.88184	5000	8.51719			0	0
9	2	7153.5	12286015	31183	-0.15	1.28	39.8	0.0321608	393.9	16035500	16.5903	1.30518	10319500	8030500	15.8988	0.653629	8	0.0203097	1	1	1	3	3		1	0	54	3.98898	15.912	3	0	6	0	9	2.30259	3			#NUM!		#NUM!			0	0
9	2	7153.5	12286015	31183	-0.15	1.28	39.8	0.0321608	393.9	16035500	16.5903	1.30518	10319500	8030500	15.8988	0.653629	8	0.0203097	2	1	1	4	3		1	0	51	3.93183	15.4593	3	0	6	0	5	1.79176	2		8000	8.9872	6000	8.69951			0	0
9	2	7153.5	12286015	31183	-0.15	1.28	39.8	0.0321608	393.9	16035500	16.5903	1.30518	10319500	8030500	15.8988	0.653629	8	0.0203097	2	1	1	5	5		1	0	46	3.82864	14.6585	3	0	6	0	5	1.79176	2		12352	9.42157	10000	9.21034			0	0
9	2	7153.5	12286015	31183	-0.15	1.28	39.8	0.0321608	393.9	16035500	16.5903	1.30518	10319500	8030500	15.8988	0.653629	8	0.0203097	2	1	1	3	3		1	0	47	3.85015	14.8236	3	0	6	0		0	5		3000	8.00637	2000	7.6009	5995		5995	8.69885
9	2	7153.5	12286015	31183	-0.15	1.28	39.8	0.0321608	393.9	16035500	16.5903	1.30518	10319500	8030500	15.8988	0.653629	8	0.0203097	2	1	1	5	5		1	0	62	4.12713	17.0332	3	0	3	1	5	1.79176	2		11000	9.30565	9000	9.10498	9796		9796	9.18983
9	2	7153.5	12286015	31183	-0.15	1.28	39.8	0.0321608	393.9	16035500	16.5903	1.30518	10319500	8030500	15.8988	0.653629	8	0.0203097	2	1	1	5	5		1	0	54	3.98898	15.912	3	0	6	0	9	2.30259	2		15000	9.61581	13000	9.4727	1519		1519	7.32647
9	2	7153.5	12286015	31183	-0.15	1.28	39.8	0.0321608	393.9	16035500	16.5903	1.30518	10319500	8030500	15.8988	0.653629	8	0.0203097	2	1	1	3	3		1	0	43	3.7612	14.1466	3	0	6	0	8	2.19722	2		14000	9.54681	12000	9.39266	3804		3804	8.24407
9	2	7153.5	12286015	31183	-0.15	1.28	39.8	0.0321608	393.9	16035500	16.5903	1.30518	10319500	8030500	15.8988	0.653629	8	0.0203097	2	1	1	3	3		1	0	52	3.95124	15.6123	3	0	6	0		0	3		3600	8.18869	2600	7.86327	4889		4889	8.49495
9	2	7153.5	12286015	31183	-0.15	1.28	39.8	0.0321608	393.9	16035500	16.5903	1.30518	10319500	8030500	15.8988	0.653629	8	0.0203097	2	1	1	3	3		1	0	43	3.7612	14.1466	3	0	6	0	5	1.79176	2		8000	8.9872	6000	8.69951	5170		5170	8.55082
9	2	7153.5	12286015	31183	-0.15	1.28	39.8	0.0321608	393.9	16035500	16.5903	1.30518	10319500	8030500	15.8988	0.653629	8	0.0203097	2	1	1	5	5		1	0	55	4.00733	16.0587	1	1	1	1	7	2.07944	3		12000	9.39266	10000	9.21034	2498		2498	7.82365
9	2	7153.5	12286015	31183	-0.15	1.28	39.8	0.0321608	393.9	16035500	16.5903	1.30518	10319500	8030500	15.8988	0.653629	8	0.0203097	2	1	1	5	5		1	0	45	3.80666	14.4907	3	0	6	0	9	2.30259	2		16000	9.68034	13000	9.4727	4005		4005	8.29555
9	2	7153.5	12286015	31183	-0.15	1.28	39.8	0.0321608	393.9	16035500	16.5903	1.30518	10319500	8030500	15.8988	0.653629	8	0.0203097	2	1	1	5	5		1	0	62	4.12713	17.0332	1	1	6	0	5	1.79176	4		8000	8.9872	7000	8.85367	2626		2626	7.8736
10	1	10522.7	71585745	98467	8.42	5.21	152.8	0.0340969	727.1	114372103	18.555	1.59769	47654786	88670501	18.3004	1.23866	143	0.196672	2	2	0	3	3		1	0	68	4.21951	17.8042	3	0	6	0	6	1.94591	3		30000	10.309	24000	10.0858	50000		50000	10.8198
10	1	10522.7	71585745	98467	8.42	5.21	152.8	0.0340969	727.1	114372103	18.555	1.59769	47654786	88670501	18.3004	1.23866	143	0.196672	2	2	0	3	3		1	0	41	3.71357	13.7906	3	0	6	0	9	2.30259	3		60000	11.0021	40000	10.5966	88200	0	88200	11.3874
10	1	10522.7	71585745	98467	8.42	5.21	152.8	0.0340969	727.1	114372103	18.555	1.59769	47654786	88670501	18.3004	1.23866	143	0.196672	2	2	0	3	3		1	0	39	3.66356	13.4217	3	0	6	0	9	2.30259	2		80000	11.2898	70000	11.1563	12000	0	12000	9.39275
10	1	10522.7	71585745	98467	8.42	5.21	152.8	0.0340969	727.1	114372103	18.555	1.59769	47654786	88670501	18.3004	1.23866	143	0.196672	2	2	0	4	3		1	0	27	3.29584	10.8625	3	0	6	0	9	2.30259	1		60000	11.0021	60000	11.0021	400000	0	400000	12.8992
10	1	10522.7	71585745	98467	8.42	5.21	152.8	0.0340969	727.1	114372103	18.555	1.59769	47654786	88670501	18.3004	1.23866	143	0.196672	2			4	2		1	0	49	3.89182	15.1463	3	0	6	0	9	2.30259	3		55000	10.9151	20000	9.90349	53000	0	53000	10.8781
10	1	10522.7	71585745	98467	8.42	5.21	152.8	0.0340969	727.1	114372103	18.555	1.59769	47654786	88670501	18.3004	1.23866	143	0.196672	2	1	1	4	4		1	0	60	4.09434	16.7637	3	0	6	0	9	2.30259	1		60000	11.0021	30000	10.309	48000	0	48000	10.779
10	1	10522.7	71585745	98467	8.42	5.21	152.8	0.0340969	727.1	114372103	18.555	1.59769	47654786	88670501	18.3004	1.23866	143	0.196672	2			4	2		1	0	49	3.89182	15.1463	3	0	6	0	9	2.30259			80000	11.2898	40000	10.5966	88000	0	88000	11.3851
10	1	10522.7	71585745	98467	8.42	5.21	152.8	0.0340969	727.1	114372103	18.555	1.59769	47654786	88670501	18.3004	1.23866	143	0.196672	2	1	1	4	4		1	0	52	3.95124	15.6123	3	0	6	0	9	2.30259	1		56800	10.9473	11000	9.30565	50000	0	50000	10.8198
10	1	10522.7	71585745	98467	8.42	5.21	152.8	0.0340969	727.1	114372103	18.555	1.59769	47654786	88670501	18.3004	1.23866	143	0.196672	2	1	1	3	2		1	0	58	4.06044	16.4872	3	0	6	0	6	1.94591	1		50000	10.8198	20000	9.90349	30000	0	30000	10.309
10	1	10522.7	71585745	98467	8.42	5.21	152.8	0.0340969	727.1	114372103	18.555	1.59769	47654786	88670501	18.3004	1.23866	143	0.196672	1	2	1	3	3		1	0	38	3.63759	13.232	1	1	6	0	12	2.56495	1		80000	11.2898	55000	10.9151	305000	0	305000	12.6281
10	1	10522.7	71585745	98467	8.42	5.21	152.8	0.0340969	727.1	114372103	18.555	1.59769	47654786	88670501	18.3004	1.23866	143	0.196672	2	2	0	2	2		1	0	61	4.11087	16.8993	3	0	6	0	6	1.94591	1		40000	10.5966	18000	9.79813	83000	0	83000	11.3266
10	1	10522.7	71585745	98467	8.42	5.21	152.8	0.0340969	727.1	114372103	18.555	1.59769	47654786	88670501	18.3004	1.23866	143	0.196672	2	2	0	4	3		2	1	31	3.43399	11.7923	3	0	6	0	8	2.19722	2		270000	12.5062	3500	8.16052	60000	0	60000	11.0021
10	1	10522.7	71585745	98467	8.42	5.21	152.8	0.0340969	727.1	114372103	18.555	1.59769	47654786	88670501	18.3004	1.23866	143	0.196672	2	1	1	4	3		1	0	51	3.93183	15.4593	3	0	6	0	8	2.19722	2		150000	11.9184	120000	11.6952	408800		408800	12.921
10	1	10522.7	71585745	98467	8.42	5.21	152.8	0.0340969	727.1	114372103	18.555	1.59769	47654786	88670501	18.3004	1.23866	143	0.196672	2	1	1	4	3		1	0	38	3.63759	13.232	3	0	3	1	8	2.19722	2		80000	11.2898	50000	10.8198	30000		30000	10.309
10	1	10522.7	71585745	98467	8.42	5.21	152.8	0.0340969	727.1	114372103	18.555	1.59769	47654786	88670501	18.3004	1.23866	143	0.196672	2	2	0	3	3		1	0	59	4.07754	16.6263	3	0	6	0	8	2.19722	3		110000	11.6082	30000	10.309	46000		46000	10.7364
10	1	10522.7	71585745	98467	8.42	5.21	152.8	0.0340969	727.1	114372103	18.555	1.59769	47654786	88670501	18.3004	1.23866	143	0.196672	2	2	0	4	3		1	0	46	3.82864	14.6585	3	0	6	0	8	2.19722	2		110000	11.6082	50000	10.8198	42000		42000	10.6454
10	1	10522.7	71585745	98467	8.42	5.21	152.8	0.0340969	727.1	114372103	18.555	1.59769	47654786	88670501	18.3004	1.23866	143	0.196672	2	2	0	5	3		1	0	66	4.18965	17.5532	3	0	6	0	9	2.30259	3		100000	11.5129	60000	11.0021	35000		35000	10.4631
10	1	10522.7	71585745	98467	8.42	5.21	152.8	0.0340969	727.1	114372103	18.555	1.59769	47654786	88670501	18.3004	1.23866	143	0.196672	2	2	0	4	3		2	1	46	3.82864	14.6585	3	0	6	0	8	2.19722	2		54000	10.8967	26000	10.1659	35000		35000	10.4631
10	1	10522.7	71585745	98467	8.42	5.21	152.8	0.0340969	727.1	114372103	18.555	1.59769	47654786	88670501	18.3004	1.23866	143	0.196672	2	2	0	4	3		1	0	63	4.14313	17.1656	3	0	6	0	8	2.19722	2		70000	11.1563	25000	10.1266	46000		46000	10.7364
10	1	10522.7	71585745	98467	8.42	5.21	152.8	0.0340969	727.1	114372103	18.555	1.59769	47654786	88670501	18.3004	1.23866	143	0.196672	2	2	0	4	3		1	0	38	3.63759	13.232	3	0	6	0	8	2.19722	3		25000	10.1266	16000	9.68034	45000		45000	10.7144
10	1	10522.7	71585745	98467	8.42	5.21	152.8	0.0340969	727.1	114372103	18.555	1.59769	47654786	88670501	18.3004	1.23866	143	0.196672	2	2	0	2	4		1	0	33	3.49651	12.2256	3	0	6	0	8	2.19722	2		33000	10.4043	15000	9.61581	34000		34000	10.4341
10	1	10522.7	71585745	98467	8.42	5.21	152.8	0.0340969	727.1	114372103	18.555	1.59769	47654786	88670501	18.3004	1.23866	143	0.196672	2	2	0	3	3		1	0	62	4.12713	17.0332	3	0	6	0	8	2.19722	3		150000	11.9184	80000	11.2898	58000		58000	10.9682
10	1	10522.7	71585745	98467	8.42	5.21	152.8	0.0340969	727.1	114372103	18.555	1.59769	47654786	88670501	18.3004	1.23866	143	0.196672	2	1	1	4	5		1	0	40	3.68888	13.6078	3	0	6	0	8	2.19722	2		100000	11.5129	40000	10.5966	52000		52000	10.859
10	1	10522.7	71585745	98467	8.42	5.21	152.8	0.0340969	727.1	114372103	18.555	1.59769	47654786	88670501	18.3004	1.23866	143	0.196672	2	2	0	4	3		1	0	40	3.68888	13.6078	3	0	6	0	11	2.48491	2		39000	10.5713	27000	10.2036	32000		32000	10.3735
10	1	10522.7	71585745	98467	8.42	5.21	152.8	0.0340969	727.1	114372103	18.555	1.59769	47654786	88670501	18.3004	1.23866	143	0.196672	2	2	0	4	2		1	0	77	4.34381	18.8686	3	0	6	0	8	2.19722	3		18000	9.79813	11000	9.30565	12000		12000	9.39275
10	1	10522.7	71585745	98467	8.42	5.21	152.8	0.0340969	727.1	114372103	18.555	1.59769	47654786	88670501	18.3004	1.23866	143	0.196672	2	2	0	3	6		1	0	35	3.55535	12.6405	3	0	6	0	8	2.19722	1		50000	10.8198	30000	10.309			0	0
10	1	10522.7	71585745	98467	8.42	5.21	152.8	0.0340969	727.1	114372103	18.555	1.59769	47654786	88670501	18.3004	1.23866	143	0.196672	2	2	0	3	2		2	1	50	3.91202	15.3039	3	0	6	0	9	2.30259	2		12000	9.39266	3600	8.18869	2000		2000	7.6014
10	1	10522.7	71585745	98467	8.42	5.21	152.8	0.0340969	727.1	114372103	18.555	1.59769	47654786	88670501	18.3004	1.23866	143	0.196672	2	1	1	3	3		1	0	44	3.78419	14.3201	3	0	6	0	9	2.30259	3		6000	8.69951	2000	7.6009	500		500	6.21661
10	1	10522.7	71585745	98467	8.42	5.21	152.8	0.0340969	727.1	114372103	18.555	1.59769	47654786	88670501	18.3004	1.23866	143	0.196672	2	2	0	3	4		1	0	52	3.95124	15.6123	3	0	6	0	9	2.30259	2		26000	10.1659	18000	9.79813	22000		22000	9.99884
10	1	10522.7	71585745	98467	8.42	5.21	152.8	0.0340969	727.1	114372103	18.555	1.59769	47654786	88670501	18.3004	1.23866	143	0.196672	2	2	0	3	2		1	0	44	3.78419	14.3201	3	0	6	0	6	1.94591	2		36000	10.4913	17000	9.74097	40000		40000	10.5967
10	1	10522.7	71585745	98467	8.42	5.21	152.8	0.0340969	727.1	114372103	18.555	1.59769	47654786	88670501	18.3004	1.23866	143	0.196672	2	2	0	4	2		1	0	63	4.14313	17.1656	3	0	6	0	6	1.94591	3		24000	10.0858	6000	8.69951	44000		44000	10.692
10	1	10522.7	71585745	98467	8.42	5.21	152.8	0.0340969	727.1	114372103	18.555	1.59769	47654786	88670501	18.3004	1.23866	143	0.196672	2	2	0	3	2		1	0	52	3.95124	15.6123	3	0	6	0	9	2.30259	2		28000	10.24	9000	9.10498	35000		35000	10.4631
10	1	10522.7	71585745	98467	8.42	5.21	152.8	0.0340969	727.1	114372103	18.555	1.59769	47654786	88670501	18.3004	1.23866	143	0.196672	2	2	0	4	4		1	0	49	3.89182	15.1463	3	0	6	0	9	2.30259	2		44000	10.6919	28000	10.24	18000	0	18000	9.79818
10	1	10522.7	71585745	98467	8.42	5.21	152.8	0.0340969	727.1	114372103	18.555	1.59769	47654786	88670501	18.3004	1.23866	143	0.196672	2	2	0	4	4		1	0	36	3.58352	12.8416	3	0	6	0	9	2.30259	2		24500	10.1064	19800	9.89344	24700	0	24700	10.1146
10	1	10522.7	71585745	98467	8.42	5.21	152.8	0.0340969	727.1	114372103	18.555	1.59769	47654786	88670501	18.3004	1.23866	143	0.196672	2	2	0	1	6		2	1	47	3.85015	14.8236	3	0	6	0	11	2.48491	3		114000	11.644	70000	11.1563	40000	0	40000	10.5967
10	1	10522.7	71585745	98467	8.42	5.21	152.8	0.0340969	727.1	114372103	18.555	1.59769	47654786	88670501	18.3004	1.23866	143	0.196672	2	1	1	5	4		1	0	59	4.07754	16.6263	3	0	6	0	9	2.30259	4		10056	9.21592	9850	9.19523	20206	0	20206	9.91378
10	1	10522.7	71585745	98467	8.42	5.21	152.8	0.0340969	727.1	114372103	18.555	1.59769	47654786	88670501	18.3004	1.23866	143	0.196672	2	2	0	5	4		1	0	66	4.18965	17.5532	3	0	6	0	9	2.30259	2		14112	9.55478	13000	9.4727	1112	0	1112	7.01481
10	1	10522.7	71585745	98467	8.42	5.21	152.8	0.0340969	727.1	114372103	18.555	1.59769	47654786	88670501	18.3004	1.23866	143	0.196672	2	2	0	5	4		2	1	57	4.04305	16.3463	3	0	6	0	12	2.56495	2		21600	9.98045	18000	9.79813	1000		1000	6.90875
10	1	10522.7	71585745	98467	8.42	5.21	152.8	0.0340969	727.1	114372103	18.555	1.59769	47654786	88670501	18.3004	1.23866	143	0.196672	2	2	0	2	1		1	0	51	3.93183	15.4593	1	1	6	0	9	2.30259	1		24000	10.0858	24000	10.0858	0	0	0	0
11	1	10522.7	76507861	129455	9.25	5.57	131.4	0.0423896	591.5	114817355	18.5589	1.50073	44837717	91085545	18.3273	1.19054	92	0.155537		1		1	4		1	0	33	3.49651	12.2256	3	0	6	0	9	2.30259	2		59300	10.9904	11634	9.36169	15536	0	15536	9.65098
11	1	10522.7	76507861	129455	9.25	5.57	131.4	0.0423896	591.5	114817355	18.5589	1.50073	44837717	91085545	18.3273	1.19054	92	0.155537		1		4	6		1	0	58	4.06044	16.4872	3	0	6	0	9	2.30259	5		20400	9.92329	19639	9.88527	1000	0	1000	6.90875
11	1	10522.7	76507861	129455	9.25	5.57	131.4	0.0423896	591.5	114817355	18.5589	1.50073	44837717	91085545	18.3273	1.19054	92	0.155537	2	1	1	4	4		1	0	41	3.71357	13.7906	3	0	6	0	9	2.30259	2		26800	10.1962	25859	10.1604	21000	0	21000	9.95233
11	1	10522.7	76507861	129455	9.25	5.57	131.4	0.0423896	591.5	114817355	18.5589	1.50073	44837717	91085545	18.3273	1.19054	92	0.155537	2	2	0	4	4		1	0	45	3.80666	14.4907	3	0	6	0	9	2.30259	1		60888	11.0168	33613	10.4227	203000	0	203000	12.221
11	1	10522.7	76507861	129455	9.25	5.57	131.4	0.0423896	591.5	114817355	18.5589	1.50073	44837717	91085545	18.3273	1.19054	92	0.155537	2	2	0	4	4		1	0	65	4.17439	17.4255	3	0	6	0	6	1.94591	2		48860	10.7967	35375	10.4738	57000	0	57000	10.9508
11	1	10522.7	76507861	129455	9.25	5.57	131.4	0.0423896	591.5	114817355	18.5589	1.50073	44837717	91085545	18.3273	1.19054	92	0.155537	2	1	1	4	4		1	0	57	4.04305	16.3463	3	0	6	0	6	1.94591	3		23040	10.045	19089	9.85687	2000	0	2000	7.6014
11	1	10522.7	76507861	129455	9.25	5.57	131.4	0.0423896	591.5	114817355	18.5589	1.50073	44837717	91085545	18.3273	1.19054	92	0.155537	1	1	1	4	4		1	0	44	3.78419	14.3201	3	0	6	0	12	2.56495	2		72658	11.1935	28705	10.2648	63000	0	63000	11.0509
11	1	10522.7	76507861	129455	9.25	5.57	131.4	0.0423896	591.5	114817355	18.5589	1.50073	44837717	91085545	18.3273	1.19054	92	0.155537	2	2	0	4	4		2	1	66	4.18965	17.5532	3	0	6	0	6	1.94591	3		62937	11.0499	38026	10.546	103000	0	103000	11.5425
11	1	10522.7	76507861	129455	9.25	5.57	131.4	0.0423896	591.5	114817355	18.5589	1.50073	44837717	91085545	18.3273	1.19054	92	0.155537	2	1	1	4	4		1	0	28	3.3322	11.1036	3	0	6	0	9	2.30259	2		17060	9.74449	14303	9.56822	11000	0	11000	9.30574
11	1	10522.7	76507861	129455	9.25	5.57	131.4	0.0423896	591.5	114817355	18.5589	1.50073	44837717	91085545	18.3273	1.19054	92	0.155537	2	2	0	4	4		1	0	67	4.20469	17.6794	3	0	6	0	6	1.94591	2		34539	10.4498	15584	9.654	23000	0	23000	10.0433
11	1	10522.7	76507861	129455	9.25	5.57	131.4	0.0423896	591.5	114817355	18.5589	1.50073	44837717	91085545	18.3273	1.19054	92	0.155537	2	2	0	4	4		1	0	57	4.04305	16.3463	3	0	6	0	9	2.30259	2		41503	10.6335	9778	9.18789	52000	0	52000	10.859
11	1	10522.7	76507861	129455	9.25	5.57	131.4	0.0423896	591.5	114817355	18.5589	1.50073	44837717	91085545	18.3273	1.19054	92	0.155537	1	1	1	4	4		1	0	47	3.85015	14.8236	1	1	1	1	9	2.30259	2		190712	12.1585	49284	10.8054	341000	0	341000	12.7396
11	1	10522.7	76507861	129455	9.25	5.57	131.4	0.0423896	591.5	114817355	18.5589	1.50073	44837717	91085545	18.3273	1.19054	92	0.155537	2	2	0	4	4		1	0	65	4.17439	17.4255	1	1	6	0	9	2.30259	3		12000	9.39266	10094	9.2197	23500	0	23500	10.0648
11	1	10522.7	76507861	129455	9.25	5.57	131.4	0.0423896	591.5	114817355	18.5589	1.50073	44837717	91085545	18.3273	1.19054	92	0.155537	2	2	0	4	4		1	0	44	3.78419	14.3201	3	0	6	0	9	2.30259	3		20676	9.93673	25956	10.1642	28400	0	28400	10.2542
11	1	10522.7	76507861	129455	9.25	5.57	131.4	0.0423896	591.5	114817355	18.5589	1.50073	44837717	91085545	18.3273	1.19054	92	0.155537	2	2	0	4	4		1	0	66	4.18965	17.5532	1	1	6	0	9	2.30259	3		57218	10.9546	10631	9.27153	115000	0	115000	11.6527
11	1	10522.7	76507861	129455	9.25	5.57	131.4	0.0423896	591.5	114817355	18.5589	1.50073	44837717	91085545	18.3273	1.19054	92	0.155537	2	2	0	4	4		1	0	40	3.68888	13.6078	3	0	6	0	9	2.30259	2		103148	11.5439	91472	11.4238	245000	0	245000	12.409
11	1	10522.7	76507861	129455	9.25	5.57	131.4	0.0423896	591.5	114817355	18.5589	1.50073	44837717	91085545	18.3273	1.19054	92	0.155537	2	2	0	4	4		1	0	52	3.95124	15.6123	3	0	6	0	9	2.30259	2		50935	10.8383	22592	10.0254	73000	0	73000	11.1982
11	1	10522.7	76507861	129455	9.25	5.57	131.4	0.0423896	591.5	114817355	18.5589	1.50073	44837717	91085545	18.3273	1.19054	92	0.155537	2	2	0	4	4		1	0	44	3.78419	14.3201	3	0	6	0	9	2.30259	2		31084	10.3444	60689	11.0135	38000	0	38000	10.5454
11	1	10522.7	76507861	129455	9.25	5.57	131.4	0.0423896	591.5	114817355	18.5589	1.50073	44837717	91085545	18.3273	1.19054	92	0.155537	2	2	0	4	4		1	0	54	3.98898	15.912	1	1	6	0	9	2.30259	2		40989	10.6211	24359	10.1007	63000	0	63000	11.0509
11	1	10522.7	76507861	129455	9.25	5.57	131.4	0.0423896	591.5	114817355	18.5589	1.50073	44837717	91085545	18.3273	1.19054	92	0.155537	1	2	1	4	3		1	0	54	3.98898	15.912	3	0	6	0	10	2.3979	2		52000	10.859	12000	9.39266	10000	0	10000	9.21044
11	1	10522.7	76507861	129455	9.25	5.57	131.4	0.0423896	591.5	114817355	18.5589	1.50073	44837717	91085545	18.3273	1.19054	92	0.155537	2	1	1	3	3		1	0	47	3.85015	14.8236	3	0	6	0	12	2.56495	3		49900	10.8178	41490	10.6332	7000	0	7000	8.85381
11	1	10522.7	76507861	129455	9.25	5.57	131.4	0.0423896	591.5	114817355	18.5589	1.50073	44837717	91085545	18.3273	1.19054	92	0.155537	2	1	1	1	6		1	0	64	4.15888	17.2963	3	0	6	0	5	1.79176	4		6290	8.74672	8400	9.03599	700	0	700	6.55251
11	1	10522.7	76507861	129455	9.25	5.57	131.4	0.0423896	591.5	114817355	18.5589	1.50073	44837717	91085545	18.3273	1.19054	92	0.155537	2	2	0	3	2		1	0	44	3.78419	14.3201	3	0	6	0	9	2.30259	2		8300	9.02401	19200	9.86267	10000	0	10000	9.21044
11	1	10522.7	76507861	129455	9.25	5.57	131.4	0.0423896	591.5	114817355	18.5589	1.50073	44837717	91085545	18.3273	1.19054	92	0.155537	2	2	0	3	2		1	0	70	4.2485	18.0497	3	0	6	0	5	1.79176	2		26600	10.1887	11000	9.30565	20000	0	20000	9.90354
11	1	10522.7	76507861	129455	9.25	5.57	131.4	0.0423896	591.5	114817355	18.5589	1.50073	44837717	91085545	18.3273	1.19054	92	0.155537	2	2	0	3	2		1	0	50	3.91202	15.3039	3	0	6	0	7	2.07944	2		24900	10.1226	13400	9.50301	10000	0	10000	9.21044
11	1	10522.7	76507861	129455	9.25	5.57	131.4	0.0423896	591.5	114817355	18.5589	1.50073	44837717	91085545	18.3273	1.19054	92	0.155537	2	2	0	5	2		1	0	50	3.91202	15.3039	3	0	6	0	8	2.19722	2		19200	9.86267	16900	9.73507	20000	0	20000	9.90354
11	1	10522.7	76507861	129455	9.25	5.57	131.4	0.0423896	591.5	114817355	18.5589	1.50073	44837717	91085545	18.3273	1.19054	92	0.155537	2	2	0	4	6		2	1	46	3.82864	14.6585	3	0	6	0	9	2.30259	2		44800	10.71	14500	9.5819	10000	0	10000	9.21044
11	1	10522.7	76507861	129455	9.25	5.57	131.4	0.0423896	591.5	114817355	18.5589	1.50073	44837717	91085545	18.3273	1.19054	92	0.155537	1	2	1	5	4		2	1	47	3.85015	14.8236	3	0	6	0	7	2.07944	2		34000	10.4341	11800	9.37585	40000	0	40000	10.5967
11	1	10522.7	76507861	129455	9.25	5.57	131.4	0.0423896	591.5	114817355	18.5589	1.50073	44837717	91085545	18.3273	1.19054	92	0.155537	2	2	0	2	3		1	0	49	3.89182	15.1463	3	0	2	1	7	2.07944	2		24600	10.1105	15200	9.62905	11000	0	11000	9.30574
11	1	10522.7	76507861	129455	9.25	5.57	131.4	0.0423896	591.5	114817355	18.5589	1.50073	44837717	91085545	18.3273	1.19054	92	0.155537	2	2	0	3	3		1	0	52	3.95124	15.6123	3	0	6	0	8	2.19722	2		113703	11.6413	20033	9.90514	224000	0	224000	12.3194
11	1	10522.7	76507861	129455	9.25	5.57	131.4	0.0423896	591.5	114817355	18.5589	1.50073	44837717	91085545	18.3273	1.19054	92	0.155537	2	2	0	4	4		2	1	71	4.26268	18.1704	3	0	6	0	1	0.693147	4		6192	8.73101	6709	8.81121	1000	0	1000	6.90875
11	1	10522.7	76507861	129455	9.25	5.57	131.4	0.0423896	591.5	114817355	18.5589	1.50073	44837717	91085545	18.3273	1.19054	92	0.155537	2	2	0	4	2		1	0	57	4.04305	16.3463	3	0	6	0	7	2.07944	2		45891	10.734	27410	10.2187	45000	0	45000	10.7144
11	1	10522.7	76507861	129455	9.25	5.57	131.4	0.0423896	591.5	114817355	18.5589	1.50073	44837717	91085545	18.3273	1.19054	92	0.155537	2	2	0	4	3		1	0	62	4.12713	17.0332	3	0	6	0	6	1.94591	2		8452	9.04216	12955	9.46924	24000	0	24000	10.0859
11	1	10522.7	76507861	129455	9.25	5.57	131.4	0.0423896	591.5	114817355	18.5589	1.50073	44837717	91085545	18.3273	1.19054	92	0.155537	2	2	0	4	3		1	0	40	3.68888	13.6078	3	0	6	0	8	2.19722	1		73085	11.1994	23455	10.0628	35000	0	35000	10.4631
11	1	10522.7	76507861	129455	9.25	5.57	131.4	0.0423896	591.5	114817355	18.5589	1.50073	44837717	91085545	18.3273	1.19054	92	0.155537	2	2	0	3	3		1	0	43	3.7612	14.1466	3	0	6	0	9	2.30259	1		44651	10.7066	19943	9.90063	53000	0	53000	10.8781
11	1	10522.7	76507861	129455	9.25	5.57	131.4	0.0423896	591.5	114817355	18.5589	1.50073	44837717	91085545	18.3273	1.19054	92	0.155537	2	2	0	4	2		1	0	49	3.89182	15.1463	3	0	6	0	8	2.19722	1		26118	10.1704	16391	9.70449	4000	0	4000	8.2943
11	1	10522.7	76507861	129455	9.25	5.57	131.4	0.0423896	591.5	114817355	18.5589	1.50073	44837717	91085545	18.3273	1.19054	92	0.155537	2	2	0	4	3		1	0	42	3.73767	13.9702	3	0	6	0	9	2.30259	1		55138	10.9176	26624	10.1896	32000	0	32000	10.3735
11	1	10522.7	76507861	129455	9.25	5.57	131.4	0.0423896	591.5	114817355	18.5589	1.50073	44837717	91085545	18.3273	1.19054	92	0.155537		2		3	6		1	0	50	3.91202	15.3039	3	0	6	0	8	2.19722	1		32634	10.3931	14628	9.59069	10000	0	10000	9.21044
11	1	10522.7	76507861	129455	9.25	5.57	131.4	0.0423896	591.5	114817355	18.5589	1.50073	44837717	91085545	18.3273	1.19054	92	0.155537	2	2	0	3	3		1	0	64	4.15888	17.2963	3	0	6	0	8	2.19722	4		21258	9.96449	20969	9.9508	5000	0	5000	8.51739
11	1	10522.7	76507861	129455	9.25	5.57	131.4	0.0423896	591.5	114817355	18.5589	1.50073	44837717	91085545	18.3273	1.19054	92	0.155537	2	1	1	4	2		1	0	55	4.00733	16.0587	3	0	3	1	8	2.19722	1		28791	10.2678	14130	9.55606	2000	0	2000	7.6014
11	1	10522.7	76507861	129455	9.25	5.57	131.4	0.0423896	591.5	114817355	18.5589	1.50073	44837717	91085545	18.3273	1.19054	92	0.155537		2		3	6		1	0	62	4.12713	17.0332	3	0	6	0	9	2.30259	3		9828	9.19299	9883	9.19857	10000	0	10000	9.21044
11	1	10522.7	76507861	129455	9.25	5.57	131.4	0.0423896	591.5	114817355	18.5589	1.50073	44837717	91085545	18.3273	1.19054	92	0.155537	2	2	0	1	6		1	0	80	4.38203	19.2022	3	0	6	0	6	1.94591	2		9119	9.11812	7892	8.9736	2000	0	2000	7.6014
11	1	10522.7	76507861	129455	9.25	5.57	131.4	0.0423896	591.5	114817355	18.5589	1.50073	44837717	91085545	18.3273	1.19054	92	0.155537		2		4	2		1	0	59	4.07754	16.6263	3	0	6	0	6	1.94591	2		26675	10.1915	9276	9.13519	50000	0	50000	10.8198
11	1	10522.7	76507861	129455	9.25	5.57	131.4	0.0423896	591.5	114817355	18.5589	1.50073	44837717	91085545	18.3273	1.19054	92	0.155537		2		4	6		2	1	60	4.09434	16.7637	3	0	6	0	6	1.94591	3		14637	9.59131	17018	9.74203	2000	0	2000	7.6014
11	1	10522.7	76507861	129455	9.25	5.57	131.4	0.0423896	591.5	114817355	18.5589	1.50073	44837717	91085545	18.3273	1.19054	92	0.155537		2		4	6		1	0	79	4.36945	19.0921	3	0	6	0	6	1.94591	3		6613	8.79679	6755	8.81804	1000	0	1000	6.90875
11	1	10522.7	76507861	129455	9.25	5.57	131.4	0.0423896	591.5	114817355	18.5589	1.50073	44837717	91085545	18.3273	1.19054	92	0.155537	2	2	0	4	6		1	0	54	3.98898	15.912	3	0	2	1	5	1.79176	1		12510	9.43428	28744	10.2662	30000	0	30000	10.309
11	1	10522.7	76507861	129455	9.25	5.57	131.4	0.0423896	591.5	114817355	18.5589	1.50073	44837717	91085545	18.3273	1.19054	92	0.155537	2	2	0	4	2		1	0	46	3.82864	14.6585	3	0	6	0	8	2.19722	2		31419	10.3552	10361	9.2458	40000	0	40000	10.5967
11	1	10522.7	76507861	129455	9.25	5.57	131.4	0.0423896	591.5	114817355	18.5589	1.50073	44837717	91085545	18.3273	1.19054	92	0.155537	2	2	0	3	3		2	1	62	4.12713	17.0332	3	0	6	0	8	2.19722	3		16654	9.72041	5781	8.66233	19000	0	19000	9.85225
11	1	10522.7	76507861	129455	9.25	5.57	131.4	0.0423896	591.5	114817355	18.5589	1.50073	44837717	91085545	18.3273	1.19054	92	0.155537	2	2	0	4	2		1	0	35	3.55535	12.6405	3	0	6	0	9	2.30259	2		57017	10.9511	31060	10.3437	43000	0	43000	10.669
11	1	10522.7	76507861	129455	9.25	5.57	131.4	0.0423896	591.5	114817355	18.5589	1.50073	44837717	91085545	18.3273	1.19054	92	0.155537	2	2	0	4	4		1	0	60	4.09434	16.7637	3	0	6	0	8	2.19722	2		44047	10.693	55599	10.9259	29700		29700	10.2989
11	1	10522.7	76507861	129455	9.25	5.57	131.4	0.0423896	591.5	114817355	18.5589	1.50073	44837717	91085545	18.3273	1.19054	92	0.155537	2	2	0	3	3		1	0	37	3.61092	13.0387	3	0	6	0	9	2.30259	2		62304	11.0398	13932	9.54194	50600	0	50600	10.8317
11	1	10522.7	76507861	129455	9.25	5.57	131.4	0.0423896	591.5	114817355	18.5589	1.50073	44837717	91085545	18.3273	1.19054	92	0.155537	1	2	1	4	2		1	0	43	3.7612	14.1466	3	0	6	0	9	2.30259	2		230054	12.3461	58688	10.98	92000	0	92000	11.4296
11	1	10522.7	76507861	129455	9.25	5.57	131.4	0.0423896	591.5	114817355	18.5589	1.50073	44837717	91085545	18.3273	1.19054	92	0.155537	2	2	0	4	2		1	0	45	3.80666	14.4907	3	0	6	0	6	1.94591	2		46805	10.7537	13656	9.52193	55800	0	55800	10.9295
11	1	10522.7	76507861	129455	9.25	5.57	131.4	0.0423896	591.5	114817355	18.5589	1.50073	44837717	91085545	18.3273	1.19054	92	0.155537	2	2	0	4	2		1	0	75	4.31749	18.6407	3	0	6	0	6	1.94591	2		23158	10.0501	62423	11.0417	43500	0	43500	10.6805
11	1	10522.7	76507861	129455	9.25	5.57	131.4	0.0423896	591.5	114817355	18.5589	1.50073	44837717	91085545	18.3273	1.19054	92	0.155537	2	2	0	4	4		1	0	71	4.26268	18.1704	3	0	6	0	5	1.79176	3		15882	9.67294	7310	8.897	32000		32000	10.3735
11	1	10522.7	76507861	129455	9.25	5.57	131.4	0.0423896	591.5	114817355	18.5589	1.50073	44837717	91085545	18.3273	1.19054	92	0.155537	2	2	0	4	3		1	0	65	4.17439	17.4255	3	0	6	0	8	2.19722	2		16919	9.73619	11199	9.32358	53000	0	53000	10.8781
12	1	10522.7	26232539	74950	7.98	1.74	62.9	0.027663	349.8	25162627	17.0409	0.959214	15829678	14234124	16.4712	0.542613	82	0.23442	2	2	0	5	3		1	0	61	4.11087	16.8993	3	0	6	0	9	2.30259	2		55600	10.9259	24000	10.0858	90000	0	90000	11.4076
12	1	10522.7	26232539	74950	7.98	1.74	62.9	0.027663	349.8	25162627	17.0409	0.959214	15829678	14234124	16.4712	0.542613	82	0.23442	2	2	0	5	3		1	0	37	3.61092	13.0387	3	0	6	0	9	2.30259	2		61800	11.0317	33400	10.4163	4000	0	4000	8.2943
12	1	10522.7	26232539	74950	7.98	1.74	62.9	0.027663	349.8	25162627	17.0409	0.959214	15829678	14234124	16.4712	0.542613	82	0.23442	2	2	0	4	3		1	0	68	4.21951	17.8042	3	0	6	0	9	2.30259	3		26677	10.1916	5300	8.57546	40000	0	40000	10.5967
12	1	10522.7	26232539	74950	7.98	1.74	62.9	0.027663	349.8	25162627	17.0409	0.959214	15829678	14234124	16.4712	0.542613	82	0.23442	1	2	1	5	3		1	0	49	3.89182	15.1463	3	0	6	0	9	2.30259	2		58000	10.9682	13500	9.51044	3000	0	3000	8.0067
12	1	10522.7	26232539	74950	7.98	1.74	62.9	0.027663	349.8	25162627	17.0409	0.959214	15829678	14234124	16.4712	0.542613	82	0.23442	2	2	0	4	4		1	0	39	3.66356	13.4217	3	0	6	0	6	1.94591	2		52000	10.859	9261	9.13357	77000	0	77000	11.2516
12	1	10522.7	26232539	74950	7.98	1.74	62.9	0.027663	349.8	25162627	17.0409	0.959214	15829678	14234124	16.4712	0.542613	82	0.23442	1	2	1	5	3		1	0	38	3.63759	13.232	3	0	6	0	9	2.30259	2		71830	11.1821	8300	9.02401	10000	0	10000	9.21044
12	1	10522.7	26232539	74950	7.98	1.74	62.9	0.027663	349.8	25162627	17.0409	0.959214	15829678	14234124	16.4712	0.542613	82	0.23442	2	1	1	5	3		1	0	67	4.20469	17.6794	3	0	6	0	9	2.30259	4		45000	10.7144	9200	9.12696	30500	0	30500	10.3255
12	1	10522.7	26232539	74950	7.98	1.74	62.9	0.027663	349.8	25162627	17.0409	0.959214	15829678	14234124	16.4712	0.542613	82	0.23442	2	2	0	5	3		1	0	46	3.82864	14.6585	3	0	6	0	9	2.30259	3		71000	11.1704	13000	9.4727	105000	0	105000	11.5617
12	1	10522.7	26232539	74950	7.98	1.74	62.9	0.027663	349.8	25162627	17.0409	0.959214	15829678	14234124	16.4712	0.542613	82	0.23442	2	2	0	5	3		1	0	62	4.12713	17.0332	3	0	6	0	9	2.30259	2		35700	10.4829	6600	8.79482	15000	0	15000	9.61587
12	1	10522.7	26232539	74950	7.98	1.74	62.9	0.027663	349.8	25162627	17.0409	0.959214	15829678	14234124	16.4712	0.542613	82	0.23442	2	1	1	4	3		1	0	43	3.7612	14.1466	3	0	6	0	9	2.30259	1		30700	10.332	29100	10.2785	58000		58000	10.9682
12	1	10522.7	26232539	74950	7.98	1.74	62.9	0.027663	349.8	25162627	17.0409	0.959214	15829678	14234124	16.4712	0.542613	82	0.23442	2	2	0	4	3		1	0	75	4.31749	18.6407	3	0	6	0	6	1.94591	2		2300	7.74066	4750	8.4659	21000		21000	9.95233
12	1	10522.7	26232539	74950	7.98	1.74	62.9	0.027663	349.8	25162627	17.0409	0.959214	15829678	14234124	16.4712	0.542613	82	0.23442	2	2	0	3	3		1	0	60	4.09434	16.7637	3	0	6	0	5	1.79176	1		33600	10.4223	65700	11.0929	65000		65000	11.0822
12	1	10522.7	26232539	74950	7.98	1.74	62.9	0.027663	349.8	25162627	17.0409	0.959214	15829678	14234124	16.4712	0.542613	82	0.23442	2	1	1	4	3		2	1	62	4.12713	17.0332	1	1	6	0	9	2.30259	1		37700	10.5374	8400	9.03599	43000		43000	10.669
12	1	10522.7	26232539	74950	7.98	1.74	62.9	0.027663	349.8	25162627	17.0409	0.959214	15829678	14234124	16.4712	0.542613	82	0.23442	2	1	1	4	3		1	0	61	4.11087	16.8993	3	0	6	0	11	2.48491	1		21000	9.95228	15200	9.62905	12000		12000	9.39275
12	1	10522.7	26232539	74950	7.98	1.74	62.9	0.027663	349.8	25162627	17.0409	0.959214	15829678	14234124	16.4712	0.542613	82	0.23442	2	1	1	4	4		1	0	63	4.14313	17.1656	3	0	6	0	9	2.30259	1		20100	9.90848	9650	9.17471	28000		28000	10.24
12	1	10522.7	26232539	74950	7.98	1.74	62.9	0.027663	349.8	25162627	17.0409	0.959214	15829678	14234124	16.4712	0.542613	82	0.23442	1	1	1	5	3		1	0	48	3.8712	14.9862	3	0	6	0	9	2.30259	1		32100	10.3766	42600	10.6596	106000		106000	11.5712
12	1	10522.7	26232539	74950	7.98	1.74	62.9	0.027663	349.8	25162627	17.0409	0.959214	15829678	14234124	16.4712	0.542613	82	0.23442	2	2	0	5	2		1	0	42	3.73767	13.9702	3	0	6	0	9	2.30259	1		13000	9.4727	21800	9.98967	3000		3000	8.0067
12	1	10522.7	26232539	74950	7.98	1.74	62.9	0.027663	349.8	25162627	17.0409	0.959214	15829678	14234124	16.4712	0.542613	82	0.23442	2	2	0	5	4		1	0	56	4.02535	16.2035	3	0	6	0	9	2.30259	1		57100	10.9526	30300	10.3189	61000		61000	11.0186
12	1	10522.7	26232539	74950	7.98	1.74	62.9	0.027663	349.8	25162627	17.0409	0.959214	15829678	14234124	16.4712	0.542613	82	0.23442	2	1	1	5	3		1	0	44	3.78419	14.3201	3	0	6	0	6	1.94591	1		42450	10.6561	12800	9.4572	12000		12000	9.39275
12	1	10522.7	26232539	74950	7.98	1.74	62.9	0.027663	349.8	25162627	17.0409	0.959214	15829678	14234124	16.4712	0.542613	82	0.23442	2	2	0	4	3		1	0	58	4.06044	16.4872	3	0	6	0	6	1.94591	3		16200	9.69277	13200	9.48797	3000	0	3000	8.0067
12	1	10522.7	26232539	74950	7.98	1.74	62.9	0.027663	349.8	25162627	17.0409	0.959214	15829678	14234124	16.4712	0.542613	82	0.23442	2	2	0	4	4		1	0	66	4.18965	17.5532	1	1	6	0	12	2.56495	2		30700	10.332	12800	9.4572	75000	0	75000	11.2253
12	1	10522.7	26232539	74950	7.98	1.74	62.9	0.027663	349.8	25162627	17.0409	0.959214	15829678	14234124	16.4712	0.542613	82	0.23442	2	2	0	5	2		1	0	59	4.07754	16.6263	3	0	6	0	9	2.30259	4		19200	9.86267	7400	8.90924	1000	0	1000	6.90875
12	1	10522.7	26232539	74950	7.98	1.74	62.9	0.027663	349.8	25162627	17.0409	0.959214	15829678	14234124	16.4712	0.542613	82	0.23442	2	2	0	4	3		2	1	50	3.91202	15.3039	1	1	3	1	6	1.94591	2		44800	10.71	57100	10.9526	25000	0	25000	10.1267
12	1	10522.7	26232539	74950	7.98	1.74	62.9	0.027663	349.8	25162627	17.0409	0.959214	15829678	14234124	16.4712	0.542613	82	0.23442	2	2	0	5	3		1	0	63	4.14313	17.1656	3	0	6	0	9	2.30259	3		8800	9.08251	10500	9.25913	1000	0	1000	6.90875
12	1	10522.7	26232539	74950	7.98	1.74	62.9	0.027663	349.8	25162627	17.0409	0.959214	15829678	14234124	16.4712	0.542613	82	0.23442	2	1	1	4	2		1	0	46	3.82864	14.6585	3	0	6	0	9	2.30259	4		35700	10.4829	6600	8.79482	40000	0	40000	10.5967
12	1	10522.7	26232539	74950	7.98	1.74	62.9	0.027663	349.8	25162627	17.0409	0.959214	15829678	14234124	16.4712	0.542613	82	0.23442	2	2	0	3	3		1	0	45	3.80666	14.4907	3	0	6	0	6	1.94591	3		20000	9.90349	20000	9.90349	60000	0	60000	11.0021
12	1	10522.7	26232539	74950	7.98	1.74	62.9	0.027663	349.8	25162627	17.0409	0.959214	15829678	14234124	16.4712	0.542613	82	0.23442	1	1	1	5	4		1	0	61	4.11087	16.8993	3	0	6	0	12	2.56495	3		22200	10.0078	107200	11.5825	23000	0	23000	10.0433
12	1	10522.7	26232539	74950	7.98	1.74	62.9	0.027663	349.8	25162627	17.0409	0.959214	15829678	14234124	16.4712	0.542613	82	0.23442	1	2	1	4	4		1	0	50	3.91202	15.3039	3	0	6	0	9	2.30259	2		81200	11.3047	11800	9.37585	55000	0	55000	10.9151
12	1	10522.7	26232539	74950	7.98	1.74	62.9	0.027663	349.8	25162627	17.0409	0.959214	15829678	14234124	16.4712	0.542613	82	0.23442	2	2	0	4	3		1	0	44	3.78419	14.3201	3	0	6	0	6	1.94591	2		33890	10.4309	15334	9.63783	12000		12000	9.39275
12	1	10522.7	26232539	74950	7.98	1.74	62.9	0.027663	349.8	25162627	17.0409	0.959214	15829678	14234124	16.4712	0.542613	82	0.23442	2	2	0	5	4		1	0	41	3.71357	13.7906	3	0	6	0	6	1.94591	2		26447	10.1829	7245	8.88807	13000		13000	9.47278
12	1	10522.7	26232539	74950	7.98	1.74	62.9	0.027663	349.8	25162627	17.0409	0.959214	15829678	14234124	16.4712	0.542613	82	0.23442	2	2	0	4	2		1	0	64	4.15888	17.2963	3	0	6	0	6	1.94591	3		11791	9.37509	6234	8.73777	33000		33000	10.4043
12	1	10522.7	26232539	74950	7.98	1.74	62.9	0.027663	349.8	25162627	17.0409	0.959214	15829678	14234124	16.4712	0.542613	82	0.23442	2	2	0	4	2		1	0	61	4.11087	16.8993	3	0	6	0	6	1.94591	1		53300	10.8837	42300	10.6525	23000		23000	10.0433
12	1	10522.7	26232539	74950	7.98	1.74	62.9	0.027663	349.8	25162627	17.0409	0.959214	15829678	14234124	16.4712	0.542613	82	0.23442	2	2	0	4	4		2	1	48	3.8712	14.9862	3	0	6	0	6	1.94591	2		25123	10.1315	7427	8.91288	20000		20000	9.90354
12	1	10522.7	26232539	74950	7.98	1.74	62.9	0.027663	349.8	25162627	17.0409	0.959214	15829678	14234124	16.4712	0.542613	82	0.23442	2	2	0	4	4		1	0	70	4.2485	18.0497	3	0	6	0	1	0.693147	3		35506	10.4775	31415	10.355	22000		22000	9.99884
12	1	10522.7	26232539	74950	7.98	1.74	62.9	0.027663	349.8	25162627	17.0409	0.959214	15829678	14234124	16.4712	0.542613	82	0.23442	2	2	0	4	4		1	0	44	3.78419	14.3201	3	0	6	0	6	1.94591	2		90609	11.4143	18603	9.83108	4500		4500	8.41205
12	1	10522.7	26232539	74950	7.98	1.74	62.9	0.027663	349.8	25162627	17.0409	0.959214	15829678	14234124	16.4712	0.542613	82	0.23442	2	2	0	4	4		1	0	56	4.02535	16.2035	3	0	6	0	9	2.30259	3		13491	9.50978	10229	9.23298	2000		2000	7.6014
12	1	10522.7	26232539	74950	7.98	1.74	62.9	0.027663	349.8	25162627	17.0409	0.959214	15829678	14234124	16.4712	0.542613	82	0.23442	2	2	0	4	5		1	0	52	3.95124	15.6123	3	0	6	0	9	2.30259	1		85261	11.3535	78000	11.2645	20000		20000	9.90354
12	1	10522.7	26232539	74950	7.98	1.74	62.9	0.027663	349.8	25162627	17.0409	0.959214	15829678	14234124	16.4712	0.542613	82	0.23442	2	2	0	5	5		1	0	52	3.95124	15.6123	3	0	6	0	6	1.94591	3		30903	10.3386	15000	9.61581	7000		7000	8.85381
12	1	10522.7	26232539	74950	7.98	1.74	62.9	0.027663	349.8	25162627	17.0409	0.959214	15829678	14234124	16.4712	0.542613	82	0.23442	1	1	1	4	4		1	0	50	3.91202	15.3039	3	0	6	0	9	2.30259	2		54640	10.9085	17400	9.76423	153000		153000	11.9382
12	1	10522.7	26232539	74950	7.98	1.74	62.9	0.027663	349.8	25162627	17.0409	0.959214	15829678	14234124	16.4712	0.542613	82	0.23442	1	1	1	4	3		1	0	50	3.91202	15.3039	3	0	6	0	9	2.30259	2		89700	11.4042	24500	10.1064	3000		3000	8.0067
12	1	10522.7	26232539	74950	7.98	1.74	62.9	0.027663	349.8	25162627	17.0409	0.959214	15829678	14234124	16.4712	0.542613	82	0.23442	2	2	0	5	6		1	0	35	3.55535	12.6405	3	0	6	0	9	2.30259	2		44500	10.7032	13600	9.51783	10000		10000	9.21044
12	1	10522.7	26232539	74950	7.98	1.74	62.9	0.027663	349.8	25162627	17.0409	0.959214	15829678	14234124	16.4712	0.542613	82	0.23442	2	1	1	5	2		1	0	25	3.21888	10.3612	3	0	6	0	9	2.30259	2		23000	10.0432	26700	10.1924	23000		23000	10.0433
12	1	10522.7	26232539	74950	7.98	1.74	62.9	0.027663	349.8	25162627	17.0409	0.959214	15829678	14234124	16.4712	0.542613	82	0.23442	2	1	1	5	3		1	0	47	3.85015	14.8236	3	0	6	0	9	2.30259	2		24900	10.1226	16900	9.73507	2000		2000	7.6014
12	1	10522.7	26232539	74950	7.98	1.74	62.9	0.027663	349.8	25162627	17.0409	0.959214	15829678	14234124	16.4712	0.542613	82	0.23442	1	1	1	4	4		1	0	38	3.63759	13.232	3	0	6	0	9	2.30259	2		85000	11.3504	35000	10.4631	8000		8000	8.98732
12	1	10522.7	26232539	74950	7.98	1.74	62.9	0.027663	349.8	25162627	17.0409	0.959214	15829678	14234124	16.4712	0.542613	82	0.23442	2	2	0	4	4		1	0	41	3.71357	13.7906	3	0	6	0	9	2.30259	2		27700	10.2292	15000	9.61581	5000		5000	8.51739
12	1	10522.7	26232539	74950	7.98	1.74	62.9	0.027663	349.8	25162627	17.0409	0.959214	15829678	14234124	16.4712	0.542613	82	0.23442	2	2	0	4	4		1	0	27	3.29584	10.8625	3	0	6	0	9	2.30259	2		16000	9.68034	16700	9.72316	22000		22000	9.99884
12	1	10522.7	26232539	74950	7.98	1.74	62.9	0.027663	349.8	25162627	17.0409	0.959214	15829678	14234124	16.4712	0.542613	82	0.23442	2	2	0	5	2		1	0	44	3.78419	14.3201	3	0	6	0	6	1.94591	2		33100	10.4073	10500	9.25913	3000		3000	8.0067
12	1	10522.7	26232539	74950	7.98	1.74	62.9	0.027663	349.8	25162627	17.0409	0.959214	15829678	14234124	16.4712	0.542613	82	0.23442	2	1	1	4	2		1	0	64	4.15888	17.2963	3	0	6	0		0	3		9700	9.17988	11800	9.37585	2800		2800	7.93773
12	1	10522.7	26232539	74950	7.98	1.74	62.9	0.027663	349.8	25162627	17.0409	0.959214	15829678	14234124	16.4712	0.542613	82	0.23442	2	2	0	4	4		1	0	57	4.04305	16.3463	3	0	6	0	9	2.30259	2		18400	9.82011	7800	8.96188	10200	0	10200	9.23024
12	1	10522.7	26232539	74950	7.98	1.74	62.9	0.027663	349.8	25162627	17.0409	0.959214	15829678	14234124	16.4712	0.542613	82	0.23442	2	2	0	4	3		1	0	42	3.73767	13.9702	3	0	6	0	6	1.94591	2		35800	10.4857	13000	9.4727	13000	0	13000	9.47278
12	1	10522.7	26232539	74950	7.98	1.74	62.9	0.027663	349.8	25162627	17.0409	0.959214	15829678	14234124	16.4712	0.542613	82	0.23442	2	2	0	4	3		1	0	60	4.09434	16.7637	3	0	6	0	9	2.30259	1		30300	10.3189	7200	8.88184	100000	0	100000	11.5129
12	1	10522.7	26232539	74950	7.98	1.74	62.9	0.027663	349.8	25162627	17.0409	0.959214	15829678	14234124	16.4712	0.542613	82	0.23442	2	2	0	3	3		1	0	68	4.21951	17.8042	3	0	6	0	6	1.94591	3		10400	9.24956	11300	9.33256	1000	0	1000	6.90875
12	1	10522.7	26232539	74950	7.98	1.74	62.9	0.027663	349.8	25162627	17.0409	0.959214	15829678	14234124	16.4712	0.542613	82	0.23442	2	2	0	4	2		1	0	41	3.71357	13.7906	3	0	6	0	9	2.30259	1		46600	10.7494	27700	10.2292	25000	0	25000	10.1267
12	1	10522.7	26232539	74950	7.98	1.74	62.9	0.027663	349.8	25162627	17.0409	0.959214	15829678	14234124	16.4712	0.542613	82	0.23442	2	2	0	4	4		1	0	67	4.20469	17.6794	3	0	6	0	6	1.94591	2		12100	9.40096	10500	9.25913	2000	0	2000	7.6014
12	1	10522.7	26232539	74950	7.98	1.74	62.9	0.027663	349.8	25162627	17.0409	0.959214	15829678	14234124	16.4712	0.542613	82	0.23442	2	2	0	4	3		1	0	49	3.89182	15.1463	3	0	6	0	9	2.30259	1		28700	10.2647	33100	10.4073	55000	0	55000	10.9151
12	1	10522.7	26232539	74950	7.98	1.74	62.9	0.027663	349.8	25162627	17.0409	0.959214	15829678	14234124	16.4712	0.542613	82	0.23442	2	2	0	4	3		1	0	39	3.66356	13.4217	3	0	6	0	9	2.30259	2		33000	10.4043	14500	9.5819	1000	0	1000	6.90875
12	1	10522.7	26232539	74950	7.98	1.74	62.9	0.027663	349.8	25162627	17.0409	0.959214	15829678	14234124	16.4712	0.542613	82	0.23442	2	2	0	4	3		1	0	46	3.82864	14.6585	3	0	6	0	9	2.30259	3		14800	9.60238	7400	8.90924	1000	0	1000	6.90875
12	1	10522.7	26232539	74950	7.98	1.74	62.9	0.027663	349.8	25162627	17.0409	0.959214	15829678	14234124	16.4712	0.542613	82	0.23442	2	2	0	4	2		1	0	69	4.23411	17.9277	3	0	6	0	6	1.94591	2		7900	8.97462	9100	9.11603	500	0	500	6.21661
12	1	10522.7	26232539	74950	7.98	1.74	62.9	0.027663	349.8	25162627	17.0409	0.959214	15829678	14234124	16.4712	0.542613	82	0.23442	2	2	0	2	2		1	0	62	4.12713	17.0332	3	0	6	0	6	1.94591	3		35000	10.4631	15000	9.61581	20000		20000	9.90354
12	1	10522.7	26232539	74950	7.98	1.74	62.9	0.027663	349.8	25162627	17.0409	0.959214	15829678	14234124	16.4712	0.542613	82	0.23442	2	1	1	3	3		2	1	58	4.06044	16.4872	3	0	6	0	6	1.94591	2		60000	11.0021	20000	9.90349	20000		20000	9.90354
12	1	10522.7	26232539	74950	7.98	1.74	62.9	0.027663	349.8	25162627	17.0409	0.959214	15829678	14234124	16.4712	0.542613	82	0.23442	2	1	1	3	3		1	0	51	3.93183	15.4593	3	0	6	0	8	2.19722	2		5000	8.51719	32000	10.3735	35000		35000	10.4631
12	1	10522.7	26232539	74950	7.98	1.74	62.9	0.027663	349.8	25162627	17.0409	0.959214	15829678	14234124	16.4712	0.542613	82	0.23442	2	2	0	3	3		1	0	50	3.91202	15.3039	3	0	6	0	12	2.56495	3		5000	8.51719	40000	10.5966	18000		18000	9.79818
12	1	10522.7	26232539	74950	7.98	1.74	62.9	0.027663	349.8	25162627	17.0409	0.959214	15829678	14234124	16.4712	0.542613	82	0.23442	2	2	0	3	3		1	0	65	4.17439	17.4255	3	0	6	0	8	2.19722	3		1200	7.09008	1500	7.31322	7000		7000	8.85381
12	1	10522.7	26232539	74950	7.98	1.74	62.9	0.027663	349.8	25162627	17.0409	0.959214	15829678	14234124	16.4712	0.542613	82	0.23442	2	2	0	3	3		1	0	50	3.91202	15.3039	3	0	6	0	8	2.19722	2		5000	8.51719	45000	10.7144	28000		28000	10.24
12	1	10522.7	26232539	74950	7.98	1.74	62.9	0.027663	349.8	25162627	17.0409	0.959214	15829678	14234124	16.4712	0.542613	82	0.23442	2	2	0	5	5		1	0	63	4.14313	17.1656	3	0	6	0	7	2.07944	2		3000	8.00637	18000	9.79813	14000		14000	9.54688
12	1	10522.7	26232539	74950	7.98	1.74	62.9	0.027663	349.8	25162627	17.0409	0.959214	15829678	14234124	16.4712	0.542613	82	0.23442	2	1	1	3	3		1	0	56	4.02535	16.2035	3	0	6	0	7	2.07944	2		5000	8.51719	10000	9.21034	35000		35000	10.4631
12	1	10522.7	26232539	74950	7.98	1.74	62.9	0.027663	349.8	25162627	17.0409	0.959214	15829678	14234124	16.4712	0.542613	82	0.23442	2	2	0	3	3		1	0	41	3.71357	13.7906	3	0	6	0	8	2.19722	2		6000	8.69951	20000	9.90349	20000		20000	9.90354
12	1	10522.7	26232539	74950	7.98	1.74	62.9	0.027663	349.8	25162627	17.0409	0.959214	15829678	14234124	16.4712	0.542613	82	0.23442	2	2	0	3	5		1	0	60	4.09434	16.7637	3	0	6	0	5	1.79176	3		5000	8.51719	10000	9.21034	12000		12000	9.39275
12	1	10522.7	26232539	74950	7.98	1.74	62.9	0.027663	349.8	25162627	17.0409	0.959214	15829678	14234124	16.4712	0.542613	82	0.23442	2	2	0	4	4		1	0	51	3.93183	15.4593	1	1	3	1	12	2.56495	2		33680	10.4247	19370	9.87148	8000		8000	8.98732
12	1	10522.7	26232539	74950	7.98	1.74	62.9	0.027663	349.8	25162627	17.0409	0.959214	15829678	14234124	16.4712	0.542613	82	0.23442	2	1	1	5	5		1	0	58	4.06044	16.4872	3	0	6	0	9	2.30259	2		29030	10.2761	11000	9.30565	3000		3000	8.0067
12	1	10522.7	26232539	74950	7.98	1.74	62.9	0.027663	349.8	25162627	17.0409	0.959214	15829678	14234124	16.4712	0.542613	82	0.23442	2	1	1	4	5		1	0	47	3.85015	14.8236	3	0	6	0	8	2.19722	2		22420	10.0177	32300	10.3828	5000		5000	8.51739
12	1	10522.7	26232539	74950	7.98	1.74	62.9	0.027663	349.8	25162627	17.0409	0.959214	15829678	14234124	16.4712	0.542613	82	0.23442	2	2	0	3	5		1	0	33	3.49651	12.2256	3	0	6	0	9	2.30259	2		25360	10.1409	10120	9.22227	5000		5000	8.51739
12	1	10522.7	26232539	74950	7.98	1.74	62.9	0.027663	349.8	25162627	17.0409	0.959214	15829678	14234124	16.4712	0.542613	82	0.23442	2	2	0	4	4		1	0	55	4.00733	16.0587	3	0	6	0	9	2.30259	2		39990	10.5964	8250	9.01797	8000		8000	8.98732
12	1	10522.7	26232539	74950	7.98	1.74	62.9	0.027663	349.8	25162627	17.0409	0.959214	15829678	14234124	16.4712	0.542613	82	0.23442	2	2	0	4	4		1	0	43	3.7612	14.1466	3	0	6	0	7	2.07944	2		85942	11.3614	36100	10.494	53000		53000	10.8781
12	1	10522.7	26232539	74950	7.98	1.74	62.9	0.027663	349.8	25162627	17.0409	0.959214	15829678	14234124	16.4712	0.542613	82	0.23442	2	2	0	5	3		1	0	28	3.3322	11.1036	3	0	6	0	6	1.94591	1		17950	9.79535		#NUM!	5000		5000	8.51739
12	1	10522.7	26232539	74950	7.98	1.74	62.9	0.027663	349.8	25162627	17.0409	0.959214	15829678	14234124	16.4712	0.542613	82	0.23442	2	1	1	3	3		1	0	54	3.98898	15.912	3	0	6	0	8	2.19722	3		16560	9.71475	9095	9.11548	6000		6000	8.69968
12	1	10522.7	26232539	74950	7.98	1.74	62.9	0.027663	349.8	25162627	17.0409	0.959214	15829678	14234124	16.4712	0.542613	82	0.23442	2	2	0	4	4		1	0	55	4.00733	16.0587	3	0	6	0	9	2.30259	3		18820	9.84268	7080	8.86503	4500		4500	8.41205
12	1	10522.7	26232539	74950	7.98	1.74	62.9	0.027663	349.8	25162627	17.0409	0.959214	15829678	14234124	16.4712	0.542613	82	0.23442	2	2	0	4	4		1	0	49	3.89182	15.1463	3	0	6	0	6	1.94591	2		102080	11.5335	49380	10.8073	40000		40000	10.5967
13	1	10522.7	13404459	61488	8.42	1.04	32.8	0.0317073	218	12694832	16.3567	0.94706	8892384	5867515	15.5849	0.437729	174	0.798165	1	1	1	5	5		2	1	72	4.27667	18.2899	3	0	6	0	9	2.30259	2		200000	12.2061	60000	11.0021	130000	0	130000	11.7753
13	1	10522.7	13404459	61488	8.42	1.04	32.8	0.0317073	218	12694832	16.3567	0.94706	8892384	5867515	15.5849	0.437729	174	0.798165	1	1	1	3	6		2	1	56	4.02535	16.2035	3	0	6	0	9	2.30259	2		28000	10.24	12000	9.39266	4000	0	4000	8.2943
13	1	10522.7	13404459	61488	8.42	1.04	32.8	0.0317073	218	12694832	16.3567	0.94706	8892384	5867515	15.5849	0.437729	174	0.798165	1	1	1	5	4		1	0	55	4.00733	16.0587	3	0	6	0	6	1.94591	3		12000	9.39266	4500	8.41183	1000	0	1000	6.90875
13	1	10522.7	13404459	61488	8.42	1.04	32.8	0.0317073	218	12694832	16.3567	0.94706	8892384	5867515	15.5849	0.437729	174	0.798165	2	2	0	4	3		1	0	59	4.07754	16.6263	3	0	6	0	6	1.94591	1		35000	10.4631	20000	9.90349	40000	0	40000	10.5967
13	1	10522.7	13404459	61488	8.42	1.04	32.8	0.0317073	218	12694832	16.3567	0.94706	8892384	5867515	15.5849	0.437729	174	0.798165	1	1	1	5	1		1	0	52	3.95124	15.6123	3	0	6	0	6	1.94591	2		73000	11.1982	40000	10.5966	110000	0	110000	11.6082
13	1	10522.7	13404459	61488	8.42	1.04	32.8	0.0317073	218	12694832	16.3567	0.94706	8892384	5867515	15.5849	0.437729	174	0.798165	2	2	0	5	2		1	0	46	3.82864	14.6585	3	0	6	0	6	1.94591	2		40000	10.5966	12000	9.39266	75000	0	75000	11.2253
13	1	10522.7	13404459	61488	8.42	1.04	32.8	0.0317073	218	12694832	16.3567	0.94706	8892384	5867515	15.5849	0.437729	174	0.798165	2	2	0	4	4		1	0	50	3.91202	15.3039	1	1	6	0	9	2.30259	1		200000	12.2061	100000	11.5129	160000	0	160000	11.9829
13	1	10522.7	13404459	61488	8.42	1.04	32.8	0.0317073	218	12694832	16.3567	0.94706	8892384	5867515	15.5849	0.437729	174	0.798165	2	1	1	3	2		1	0	34	3.52636	12.4352	3	0	6	0	9	2.30259	1		130000	11.7753	60000	11.0021	220000	0	220000	12.3014
13	1	10522.7	13404459	61488	8.42	1.04	32.8	0.0317073	218	12694832	16.3567	0.94706	8892384	5867515	15.5849	0.437729	174	0.798165	2	1	1	4	4		1	0	83	4.41884	19.5262	3	0	6	0	0	0	3		16770	9.72735	10000	9.21034	3000	0	3000	8.0067
13	1	10522.7	13404459	61488	8.42	1.04	32.8	0.0317073	218	12694832	16.3567	0.94706	8892384	5867515	15.5849	0.437729	174	0.798165	2	2	0	4	4		1	0	56	4.02535	16.2035	3	0	6	0	9	2.30259	4		8120	9.00209	8000	8.9872	1000	0	1000	6.90875
13	1	10522.7	13404459	61488	8.42	1.04	32.8	0.0317073	218	12694832	16.3567	0.94706	8892384	5867515	15.5849	0.437729	174	0.798165	2	2	0	4	2		2	1	62	4.12713	17.0332	3	0	6	0	6	1.94591	3		57000	10.9508	3000	8.00637	10500	0	10500	9.25923
13	1	10522.7	13404459	61488	8.42	1.04	32.8	0.0317073	218	12694832	16.3567	0.94706	8892384	5867515	15.5849	0.437729	174	0.798165	2	1	1	4	4		1	0	56	4.02535	16.2035	3	0	6	0	9	2.30259	4		20000	9.90349	20000	9.90349	15000	0	15000	9.61587
13	1	10522.7	13404459	61488	8.42	1.04	32.8	0.0317073	218	12694832	16.3567	0.94706	8892384	5867515	15.5849	0.437729	174	0.798165	2	2	0	4	4		1	0	68	4.21951	17.8042	3	0	6	0	6	1.94591	3		16400	9.70504	12000	9.39266	13000	0	13000	9.47278
13	1	10522.7	13404459	61488	8.42	1.04	32.8	0.0317073	218	12694832	16.3567	0.94706	8892384	5867515	15.5849	0.437729	174	0.798165	2	2	0	3	2		1	0	51	3.93183	15.4593	3	0	6	0	9	2.30259	1		40000	10.5966	10000	9.21034	23000	0	23000	10.0433
13	1	10522.7	13404459	61488	8.42	1.04	32.8	0.0317073	218	12694832	16.3567	0.94706	8892384	5867515	15.5849	0.437729	174	0.798165	2	2	0	5	3		1	0	48	3.8712	14.9862	3	0	6	0	6	1.94591	2		31600	10.3609	25000	10.1266	23000	0	23000	10.0433
13	1	10522.7	13404459	61488	8.42	1.04	32.8	0.0317073	218	12694832	16.3567	0.94706	8892384	5867515	15.5849	0.437729	174	0.798165	2	2	0	4	2		1	0	59	4.07754	16.6263	3	0	6	0	6	1.94591	3		30000	10.309	20000	9.90349	7000	0	7000	8.85381
13	1	10522.7	13404459	61488	8.42	1.04	32.8	0.0317073	218	12694832	16.3567	0.94706	8892384	5867515	15.5849	0.437729	174	0.798165	2	2	0	5	3		1	0	64	4.15888	17.2963	3	0	6	0	9	2.30259	3		20000	9.90349	15000	9.61581	13000	0	13000	9.47278
14	1	10522.7	11936598	78530	7.31	0.97	31.7	0.0305994	152.3	10070833	16.1252	0.843694	6567202	6515858	15.6897	0.545872	36	0.236376	2	1	1	4	3		1	0	48	3.8712	14.9862	3	0	6	0	8	2.19722	3		30050	10.3106	10200	9.23014	5000	0	5000	8.51739
14	1	10522.7	11936598	78530	7.31	0.97	31.7	0.0305994	152.3	10070833	16.1252	0.843694	6567202	6515858	15.6897	0.545872	36	0.236376	2	2	0	4	4		1	0	60	4.09434	16.7637	3	0	6	0	5	1.79176	3		25000	10.1266	10000	9.21034	22000	0	22000	9.99884
14	1	10522.7	11936598	78530	7.31	0.97	31.7	0.0305994	152.3	10070833	16.1252	0.843694	6567202	6515858	15.6897	0.545872	36	0.236376	2	2	0	4	4		1	0	52	3.95124	15.6123	3	0	6	0	8	2.19722	2		40000	10.5966	13000	9.4727	16000		16000	9.68041
14	1	10522.7	11936598	78530	7.31	0.97	31.7	0.0305994	152.3	10070833	16.1252	0.843694	6567202	6515858	15.6897	0.545872	36	0.236376	2	2	0	4	4		1	0	46	3.82864	14.6585	3	0	6	0	8	2.19722	3		25000	10.1266	8000	8.9872	28000		28000	10.24
14	1	10522.7	11936598	78530	7.31	0.97	31.7	0.0305994	152.3	10070833	16.1252	0.843694	6567202	6515858	15.6897	0.545872	36	0.236376	1	1	1	4	4		2	1	46	3.82864	14.6585	1	1	6	0	11	2.48491	2		536000	13.1919	38000	10.5453	270000		270000	12.5062
14	1	10522.7	11936598	78530	7.31	0.97	31.7	0.0305994	152.3	10070833	16.1252	0.843694	6567202	6515858	15.6897	0.545872	36	0.236376	1	1	1	4	3		1	0	48	3.8712	14.9862	3	0	6	0	8	2.19722	3		7350	8.90246	7000	8.85367	54000		54000	10.8968
14	1	10522.7	11936598	78530	7.31	0.97	31.7	0.0305994	152.3	10070833	16.1252	0.843694	6567202	6515858	15.6897	0.545872	36	0.236376	2	2	0	4	4		1	0	65	4.17439	17.4255	3	0	6	0	5	1.79176	4		10000	9.21034	8000	8.9872	22000		22000	9.99884
14	1	10522.7	11936598	78530	7.31	0.97	31.7	0.0305994	152.3	10070833	16.1252	0.843694	6567202	6515858	15.6897	0.545872	36	0.236376	2	2	0	3	4		1	0	48	3.8712	14.9862	3	0	6	0	8	2.19722	2		38000	10.5453	18000	9.79813	32000		32000	10.3735
14	1	10522.7	11936598	78530	7.31	0.97	31.7	0.0305994	152.3	10070833	16.1252	0.843694	6567202	6515858	15.6897	0.545872	36	0.236376	2	2	0	4	4		1	0	48	3.8712	14.9862	3	0	6	0	8	2.19722	3		30000	10.309	28000	10.24	5000		5000	8.51739
14	1	10522.7	11936598	78530	7.31	0.97	31.7	0.0305994	152.3	10070833	16.1252	0.843694	6567202	6515858	15.6897	0.545872	36	0.236376	2	2	0	3	2		2	1	70	4.2485	18.0497	3	0	6	0	4	1.60944	3		4700	8.45532	3000	8.00637	860	0	860	6.75809
14	1	10522.7	11936598	78530	7.31	0.97	31.7	0.0305994	152.3	10070833	16.1252	0.843694	6567202	6515858	15.6897	0.545872	36	0.236376	2	2	0	3	3		2	1	61	4.11087	16.8993	3	0	6	0	9	2.30259	3		37000	10.5187	12000	9.39266	66400	0	66400	11.1035
14	1	10522.7	11936598	78530	7.31	0.97	31.7	0.0305994	152.3	10070833	16.1252	0.843694	6567202	6515858	15.6897	0.545872	36	0.236376	2	2	0	4	2		2	1	54	3.98898	15.912	1	1	3	1	7	2.07944	3		27000	10.2036	20000	9.90349	31000	0	31000	10.3418
14	1	10522.7	11936598	78530	7.31	0.97	31.7	0.0305994	152.3	10070833	16.1252	0.843694	6567202	6515858	15.6897	0.545872	36	0.236376	2	2	0	4	2		1	0	72	4.27667	18.2899	1	1	6	0	3	1.38629	3		4000	8.29405	4500	8.41183	21000	0	21000	9.95233
14	1	10522.7	11936598	78530	7.31	0.97	31.7	0.0305994	152.3	10070833	16.1252	0.843694	6567202	6515858	15.6897	0.545872	36	0.236376	2	2	0	4	3		1	0	49	3.89182	15.1463	1	1	6	0	9	2.30259	1		80000	11.2898	21000	9.95228	45000	0	45000	10.7144
14	1	10522.7	11936598	78530	7.31	0.97	31.7	0.0305994	152.3	10070833	16.1252	0.843694	6567202	6515858	15.6897	0.545872	36	0.236376	2	2	0	2	2		1	0	30	3.4012	11.5681	3	0	6	0	9	2.30259	1		30000	10.309	30000	10.309	20000	0	20000	9.90354
14	1	10522.7	11936598	78530	7.31	0.97	31.7	0.0305994	152.3	10070833	16.1252	0.843694	6567202	6515858	15.6897	0.545872	36	0.236376	2	2	0	4	2		1	0	61	4.11087	16.8993	3	0	6	0	0	0	3		30600	10.3288	10000	9.21034	41100	0	41100	10.6238
14	1	10522.7	11936598	78530	7.31	0.97	31.7	0.0305994	152.3	10070833	16.1252	0.843694	6567202	6515858	15.6897	0.545872	36	0.236376	2	2	0	3	3		1	0	33	3.49651	12.2256	3	0	6	0	9	2.30259	1		40000	10.5966	15000	9.61581	37000	0	37000	10.5187
14	1	10522.7	11936598	78530	7.31	0.97	31.7	0.0305994	152.3	10070833	16.1252	0.843694	6567202	6515858	15.6897	0.545872	36	0.236376	1	2	1	4	3		2	1	48	3.8712	14.9862	3	0	6	0	6	1.94591	3		40000	10.5966	35000	10.4631	2000	0	2000	7.6014
14	1	10522.7	11936598	78530	7.31	0.97	31.7	0.0305994	152.3	10070833	16.1252	0.843694	6567202	6515858	15.6897	0.545872	36	0.236376	1	2	1	3	3		1	0	57	4.04305	16.3463	3	0	6	0	6	1.94591	4		10000	9.21034	9000	9.10498	600	0	600	6.39859
14	1	10522.7	11936598	78530	7.31	0.97	31.7	0.0305994	152.3	10070833	16.1252	0.843694	6567202	6515858	15.6897	0.545872	36	0.236376	2	2	0	3	3		1	0	67	4.20469	17.6794	3	0	6	0	0	0	3		20000	9.90349	8000	8.9872	21700	0	21700	9.98511
14	1	10522.7	11936598	78530	7.31	0.97	31.7	0.0305994	152.3	10070833	16.1252	0.843694	6567202	6515858	15.6897	0.545872	36	0.236376	2	1	1	3	3		1	0	50	3.91202	15.3039	3	0	6	0	9	2.30259	2		20000	9.90349	10000	9.21034	6000	0	6000	8.69968
14	1	10522.7	11936598	78530	7.31	0.97	31.7	0.0305994	152.3	10070833	16.1252	0.843694	6567202	6515858	15.6897	0.545872	36	0.236376	2	2	0	3	3		1	0	63	4.14313	17.1656	3	0	6	0	6	1.94591	2		15000	9.61581	7000	8.85367	1000	0	1000	6.90875
14	1	10522.7	11936598	78530	7.31	0.97	31.7	0.0305994	152.3	10070833	16.1252	0.843694	6567202	6515858	15.6897	0.545872	36	0.236376	2	2	0	4	4		1	0	40	3.68888	13.6078	3	0	6	0	9	2.30259	1		30000	10.309	10000	9.21034	211000	0	211000	12.2596
14	1	10522.7	11936598	78530	7.31	0.97	31.7	0.0305994	152.3	10070833	16.1252	0.843694	6567202	6515858	15.6897	0.545872	36	0.236376	2	2	0	3	3		1	0	49	3.89182	15.1463	3	0	6	0	9	2.30259	1		40000	10.5966	20000	9.90349	7000	0	7000	8.85381
14	1	10522.7	11936598	78530	7.31	0.97	31.7	0.0305994	152.3	10070833	16.1252	0.843694	6567202	6515858	15.6897	0.545872	36	0.236376	2	1	1	3	3		1	0	36	3.58352	12.8416	3	0	6	0	9	2.30259	1		50000	10.8198	15000	9.61581	58000	0	58000	10.9682
14	1	10522.7	11936598	78530	7.31	0.97	31.7	0.0305994	152.3	10070833	16.1252	0.843694	6567202	6515858	15.6897	0.545872	36	0.236376	2	2	0	4	3		1	0	69	4.23411	17.9277	3	0	6	0	6	1.94591	3		40000	10.5966	15000	9.61581	57000	0	57000	10.9508
14	1	10522.7	11936598	78530	7.31	0.97	31.7	0.0305994	152.3	10070833	16.1252	0.843694	6567202	6515858	15.6897	0.545872	36	0.236376	2	1	1	3	1		2	1	48	3.8712	14.9862	3	0	6	0	8	2.19722	3		14000	9.54681	13000	9.4727	31000	0	31000	10.3418
14	1	10522.7	11936598	78530	7.31	0.97	31.7	0.0305994	152.3	10070833	16.1252	0.843694	6567202	6515858	15.6897	0.545872	36	0.236376	2	2	0	2	1		1	0	57	4.04305	16.3463	3	0	6	0	9	2.30259	3		44000	10.6919	6061	8.70963	11000	0	11000	9.30574
14	1	10522.7	11936598	78530	7.31	0.97	31.7	0.0305994	152.3	10070833	16.1252	0.843694	6567202	6515858	15.6897	0.545872	36	0.236376	2	2	0	3	3		1	0	61	4.11087	16.8993	3	0	6	0	6	1.94591	3		19000	9.85219	17000	9.74097	6000	0	6000	8.69968
14	1	10522.7	11936598	78530	7.31	0.97	31.7	0.0305994	152.3	10070833	16.1252	0.843694	6567202	6515858	15.6897	0.545872	36	0.236376	2	1	1	4	4		1	0	47	3.85015	14.8236	1	1	6	0	12	2.56495	2		44000	10.6919	35000	10.4631	32000	0	32000	10.3735
14	1	10522.7	11936598	78530	7.31	0.97	31.7	0.0305994	152.3	10070833	16.1252	0.843694	6567202	6515858	15.6897	0.545872	36	0.236376	2	2	0	3	3		1	0	62	4.12713	17.0332	3	0	6	0	5	1.79176	2		12000	9.39266	6600	8.79482	3000	0	3000	8.0067
14	1	10522.7	11936598	78530	7.31	0.97	31.7	0.0305994	152.3	10070833	16.1252	0.843694	6567202	6515858	15.6897	0.545872	36	0.236376	2	2	0	3	3		1	0	69	4.23411	17.9277	3	0	6	0	3	1.38629	5		12000	9.39266	5100	8.537	800	0	800	6.68586
14	1	10522.7	11936598	78530	7.31	0.97	31.7	0.0305994	152.3	10070833	16.1252	0.843694	6567202	6515858	15.6897	0.545872	36	0.236376	2	2	0	3	3		1	0	62	4.12713	17.0332	3	0	6	0	7	2.07944	3		3800	8.24276	3800	8.24276	10500	0	10500	9.25923
14	1	10522.7	11936598	78530	7.31	0.97	31.7	0.0305994	152.3	10070833	16.1252	0.843694	6567202	6515858	15.6897	0.545872	36	0.236376	2	2	0	4	3		1	0	46	3.82864	14.6585	3	0	6	0	8	2.19722	2		34000	10.4341	32000	10.3735	7000		7000	8.85381
14	1	10522.7	11936598	78530	7.31	0.97	31.7	0.0305994	152.3	10070833	16.1252	0.843694	6567202	6515858	15.6897	0.545872	36	0.236376	2	2	0	4	3		1	0	67	4.20469	17.6794	3	0	6	0	9	2.30259	2		29000	10.2751	27000	10.2036	10300		10300	9.24
14	1	10522.7	11936598	78530	7.31	0.97	31.7	0.0305994	152.3	10070833	16.1252	0.843694	6567202	6515858	15.6897	0.545872	36	0.236376	2	1	1	4	3		1	0	58	4.06044	16.4872	3	0	6	0	10	2.3979	2		38000	10.5453	11000	9.30565	1000		1000	6.90875
14	1	10522.7	11936598	78530	7.31	0.97	31.7	0.0305994	152.3	10070833	16.1252	0.843694	6567202	6515858	15.6897	0.545872	36	0.236376	2	1	1	4	3		1	0	41	3.71357	13.7906	3	0	6	0	9	2.30259	2		33000	10.4043	32000	10.3735	6200		6200	8.73247
14	1	10522.7	11936598	78530	7.31	0.97	31.7	0.0305994	152.3	10070833	16.1252	0.843694	6567202	6515858	15.6897	0.545872	36	0.236376	2	2	0	4	3		1	0	50	3.91202	15.3039	3	0	6	0	5	1.79176	2		27000	10.2036	5400	8.59415	32000		32000	10.3735
14	1	10522.7	11936598	78530	7.31	0.97	31.7	0.0305994	152.3	10070833	16.1252	0.843694	6567202	6515858	15.6897	0.545872	36	0.236376	2	2	0	4	3		1	0	46	3.82864	14.6585	3	0	6	0	6	1.94591	2		26000	10.1659	12000	9.39266	35600		35600	10.4801
14	1	10522.7	11936598	78530	7.31	0.97	31.7	0.0305994	152.3	10070833	16.1252	0.843694	6567202	6515858	15.6897	0.545872	36	0.236376	2	1	1	4	3		1	0	41	3.71357	13.7906	3	0	6	0	9	2.30259	2		37000	10.5187	19000	9.85219	21000		21000	9.95233
14	1	10522.7	11936598	78530	7.31	0.97	31.7	0.0305994	152.3	10070833	16.1252	0.843694	6567202	6515858	15.6897	0.545872	36	0.236376	2	2	0	4	3		1	0	77	4.34381	18.8686	3	0	6	0	13	2.63906	1		36000	10.4913	13000	9.4727	1000		1000	6.90875
14	1	10522.7	11936598	78530	7.31	0.97	31.7	0.0305994	152.3	10070833	16.1252	0.843694	6567202	6515858	15.6897	0.545872	36	0.236376	1	1	1	4	3		2	1	55	4.00733	16.0587	3	0	6	0	5	1.79176	3		28000	10.24	9200	9.12696	4500		4500	8.41205
14	1	10522.7	11936598	78530	7.31	0.97	31.7	0.0305994	152.3	10070833	16.1252	0.843694	6567202	6515858	15.6897	0.545872	36	0.236376	1	1	1	4	3		1	0	57	4.04305	16.3463	3	0	6	0	9	2.30259	1		35000	10.4631	11000	9.30565	300		300	5.70711
14	1	10522.7	11936598	78530	7.31	0.97	31.7	0.0305994	152.3	10070833	16.1252	0.843694	6567202	6515858	15.6897	0.545872	36	0.236376	2	2	0	4	3		1	0	54	3.98898	15.912	3	0	6	0	8	2.19722	2		31000	10.3417	26000	10.1659	5000		5000	8.51739
14	1	10522.7	11936598	78530	7.31	0.97	31.7	0.0305994	152.3	10070833	16.1252	0.843694	6567202	6515858	15.6897	0.545872	36	0.236376	2	2	0	4	2		1	0	52	3.95124	15.6123	3	0	6	0	9	2.30259	1		50000	10.8198	40000	10.5966	10000		10000	9.21044
14	1	10522.7	11936598	78530	7.31	0.97	31.7	0.0305994	152.3	10070833	16.1252	0.843694	6567202	6515858	15.6897	0.545872	36	0.236376	2	2	0	4	3		1	0	61	4.11087	16.8993	3	0	6	0	5	1.79176	3		56000	10.9331	13000	9.4727	13000		13000	9.47278
14	1	10522.7	11936598	78530	7.31	0.97	31.7	0.0305994	152.3	10070833	16.1252	0.843694	6567202	6515858	15.6897	0.545872	36	0.236376	2	2	0	4	3		1	0	62	4.12713	17.0332	3	0	6	0	6	1.94591	3		23000	10.0432	13000	9.4727	12000		12000	9.39275
14	1	10522.7	11936598	78530	7.31	0.97	31.7	0.0305994	152.3	10070833	16.1252	0.843694	6567202	6515858	15.6897	0.545872	36	0.236376	2	2	0	4	3		1	0	52	3.95124	15.6123	3	0	6	0	7	2.07944	3		28400	10.2541	16000	9.68034	11900		11900	9.38438
14	1	10522.7	11936598	78530	7.31	0.97	31.7	0.0305994	152.3	10070833	16.1252	0.843694	6567202	6515858	15.6897	0.545872	36	0.236376	1	1	1	4	3		1	0	48	3.8712	14.9862	1	1	6	0	7	2.07944	2		40000	10.5966	8000	8.9872	12000		12000	9.39275
14	1	10522.7	11936598	78530	7.31	0.97	31.7	0.0305994	152.3	10070833	16.1252	0.843694	6567202	6515858	15.6897	0.545872	36	0.236376	2	2	0	4	3		1	0	64	4.15888	17.2963	3	0	6	0	5	1.79176	2		27000	10.2036	14000	9.54681	4000		4000	8.2943
14	1	10522.7	11936598	78530	7.31	0.97	31.7	0.0305994	152.3	10070833	16.1252	0.843694	6567202	6515858	15.6897	0.545872	36	0.236376	2	2	0	4	3		1	0	56	4.02535	16.2035	3	0	6	0	6	1.94591	2		44000	10.6919	16000	9.68034	11000		11000	9.30574
14	1	10522.7	11936598	78530	7.31	0.97	31.7	0.0305994	152.3	10070833	16.1252	0.843694	6567202	6515858	15.6897	0.545872	36	0.236376	2	2	0	4	3		1	0	54	3.98898	15.912	3	0	6	0	8	2.19722	3		140000	11.8494	17000	9.74097	25000		25000	10.1267
14	1	10522.7	11936598	78530	7.31	0.97	31.7	0.0305994	152.3	10070833	16.1252	0.843694	6567202	6515858	15.6897	0.545872	36	0.236376	2	2	0	4	3		1	0	50	3.91202	15.3039	3	0	6	0	8	2.19722	2		54000	10.8967	36000	10.4913	7000		7000	8.85381
14	1	10522.7	11936598	78530	7.31	0.97	31.7	0.0305994	152.3	10070833	16.1252	0.843694	6567202	6515858	15.6897	0.545872	36	0.236376	2	2	0	4	3		1	0	31	3.43399	11.7923	3	0	6	0	9	2.30259	2		20000	9.90349	10000	9.21034	23500	0	23500	10.0648
14	1	10522.7	11936598	78530	7.31	0.97	31.7	0.0305994	152.3	10070833	16.1252	0.843694	6567202	6515858	15.6897	0.545872	36	0.236376	2	2	0	4	3		1	0	30	3.4012	11.5681	3	0	6	0	9	2.30259	2		35000	10.4631	22000	9.9988	22500	0	22500	10.0213
14	1	10522.7	11936598	78530	7.31	0.97	31.7	0.0305994	152.3	10070833	16.1252	0.843694	6567202	6515858	15.6897	0.545872	36	0.236376	2	2	0	5	5		1	0	59	4.07754	16.6263	3	0	6	0	6	1.94591	3		27000	10.2036	19000	9.85219	20000	0	20000	9.90354
14	1	10522.7	11936598	78530	7.31	0.97	31.7	0.0305994	152.3	10070833	16.1252	0.843694	6567202	6515858	15.6897	0.545872	36	0.236376	2	2	0	4	4		1	0	61	4.11087	16.8993	3	0	6	0	8	2.19722	3		17000	9.74097	13000	9.4727	10000	0	10000	9.21044
14	1	10522.7	11936598	78530	7.31	0.97	31.7	0.0305994	152.3	10070833	16.1252	0.843694	6567202	6515858	15.6897	0.545872	36	0.236376	2	2	0	4	4		1	0	29	3.3673	11.3387	3	0	6	0	9	2.30259	2		25000	10.1266	6500	8.77956	28000	0	28000	10.24
14	1	10522.7	11936598	78530	7.31	0.97	31.7	0.0305994	152.3	10070833	16.1252	0.843694	6567202	6515858	15.6897	0.545872	36	0.236376	2	2	0	3	3		1	0	36	3.58352	12.8416	3	0	6	0	9	2.30259	2		31000	10.3417	12000	9.39266	45000	0	45000	10.7144
14	1	10522.7	11936598	78530	7.31	0.97	31.7	0.0305994	152.3	10070833	16.1252	0.843694	6567202	6515858	15.6897	0.545872	36	0.236376	2	2	0	3	4		1	0	53	3.97029	15.7632	3	0	6	0	9	2.30259	3		12000	9.39266	5000	8.51719	10000	0	10000	9.21044
14	1	10522.7	11936598	78530	7.31	0.97	31.7	0.0305994	152.3	10070833	16.1252	0.843694	6567202	6515858	15.6897	0.545872	36	0.236376	2	2	0	3	3		1	0	27	3.29584	10.8625	3	0	6	0	9	2.30259	2		23000	10.0432	6000	8.69951	25000	0	25000	10.1267
14	1	10522.7	11936598	78530	7.31	0.97	31.7	0.0305994	152.3	10070833	16.1252	0.843694	6567202	6515858	15.6897	0.545872	36	0.236376	2	2	0	5	5		1	0	37	3.61092	13.0387	3	0	6	0	12	2.56495	2		51000	10.8396	42000	10.6454	30000	0	30000	10.309
14	1	10522.7	11936598	78530	7.31	0.97	31.7	0.0305994	152.3	10070833	16.1252	0.843694	6567202	6515858	15.6897	0.545872	36	0.236376	2	2	0	3	4		1	0	48	3.8712	14.9862	3	0	6	0	6	1.94591	3		22000	9.9988	10000	9.21034	35000	0	35000	10.4631
15	1	10522.7	11072964	46137	9.05	0.83	31.8	0.0261006	239.7	13629915	16.4278	1.23092	9929407	7879744	15.8798	0.71162	55	0.229453	2	1	1	5	5		1	0	50	3.91202	15.3039	3	0	6	0	8	2.19722	2		37000	10.5187	23000	10.0432	52500	0	52500	10.8686
15	1	10522.7	11072964	46137	9.05	0.83	31.8	0.0261006	239.7	13629915	16.4278	1.23092	9929407	7879744	15.8798	0.71162	55	0.229453	2	2	0	3	2		1	0	46	3.82864	14.6585	3	0	6	0	12	2.56495	2		63000	11.0509	36000	10.4913	7500	0	7500	8.92279
15	1	10522.7	11072964	46137	9.05	0.83	31.8	0.0261006	239.7	13629915	16.4278	1.23092	9929407	7879744	15.8798	0.71162	55	0.229453	2	2	0	3	3		1	0	52	3.95124	15.6123	3	0	6	0	9	2.30259	3		23000	10.0432	39000	10.5713	9330	0	9330	9.1411
15	1	10522.7	11072964	46137	9.05	0.83	31.8	0.0261006	239.7	13629915	16.4278	1.23092	9929407	7879744	15.8798	0.71162	55	0.229453	2	2	0	4	4		1	0	70	4.2485	18.0497	3	0	6	0	6	1.94591	3		25000	10.1266	17000	9.74097	8900	0	8900	9.09392
15	1	10522.7	11072964	46137	9.05	0.83	31.8	0.0261006	239.7	13629915	16.4278	1.23092	9929407	7879744	15.8798	0.71162	55	0.229453	2	2	0	3	3		2	1	61	4.11087	16.8993	3	0	6	0	9	2.30259	2		11000	9.30565	11000	9.30565	8600	0	8600	9.05963
15	1	10522.7	11072964	46137	9.05	0.83	31.8	0.0261006	239.7	13629915	16.4278	1.23092	9929407	7879744	15.8798	0.71162	55	0.229453	1	2	1	3	3		1	0	66	4.18965	17.5532	2	0	6	0	5	1.79176	2		35000	10.4631	23000	10.0432	33000	0	33000	10.4043
15	1	10522.7	11072964	46137	9.05	0.83	31.8	0.0261006	239.7	13629915	16.4278	1.23092	9929407	7879744	15.8798	0.71162	55	0.229453	2	2	0	3	3		1	0	71	4.26268	18.1704	3	0	6	0	6	1.94591	2		8000	8.9872	5800	8.66561	12000	0	12000	9.39275
15	1	10522.7	11072964	46137	9.05	0.83	31.8	0.0261006	239.7	13629915	16.4278	1.23092	9929407	7879744	15.8798	0.71162	55	0.229453	2	2	0	2	2		1	0	45	3.80666	14.4907	3	0	6	0	7	2.07944	3		36000	10.4913	32000	10.3735	3000	0	3000	8.0067
15	1	10522.7	11072964	46137	9.05	0.83	31.8	0.0261006	239.7	13629915	16.4278	1.23092	9929407	7879744	15.8798	0.71162	55	0.229453	2	2	0	4	4		2	1	72	4.27667	18.2899	3	0	6	0	2	1.09861	3		75000	11.2252	41000	10.6213	3600	0	3600	8.18897
15	1	10522.7	11072964	46137	9.05	0.83	31.8	0.0261006	239.7	13629915	16.4278	1.23092	9929407	7879744	15.8798	0.71162	55	0.229453	2	1	1	3	3		1	0	46	3.82864	14.6585	3	0	6	0	9	2.30259	3		52000	10.859	9000	9.10498	7700	0	7700	8.94911
15	1	10522.7	11072964	46137	9.05	0.83	31.8	0.0261006	239.7	13629915	16.4278	1.23092	9929407	7879744	15.8798	0.71162	55	0.229453	2	2	0	4	4		1	0	79	4.36945	19.0921	3	0	6	0	6	1.94591	2		18000	9.79813	9400	9.14846	300	0	300	5.70711
15	1	10522.7	11072964	46137	9.05	0.83	31.8	0.0261006	239.7	13629915	16.4278	1.23092	9929407	7879744	15.8798	0.71162	55	0.229453	2	2	0	4	6		1	0	59	4.07754	16.6263	3	0	6	0	6	1.94591	3		64000	11.0666	22000	9.9988	7400	0	7400	8.90937
15	1	10522.7	11072964	46137	9.05	0.83	31.8	0.0261006	239.7	13629915	16.4278	1.23092	9929407	7879744	15.8798	0.71162	55	0.229453	2	1	1	4	3		1	0	42	3.73767	13.9702	3	0	6	0	6	1.94591	2		60000	11.0021	15000	9.61581	10200	0	10200	9.23024
15	1	10522.7	11072964	46137	9.05	0.83	31.8	0.0261006	239.7	13629915	16.4278	1.23092	9929407	7879744	15.8798	0.71162	55	0.229453	2	2	0	2	3		1	0	51	3.93183	15.4593	3	0	6	0	4	1.60944	3		44000	10.6919	20500	9.92818	83800	0	83800	11.3362
15	1	10522.7	11072964	46137	9.05	0.83	31.8	0.0261006	239.7	13629915	16.4278	1.23092	9929407	7879744	15.8798	0.71162	55	0.229453	2	2	0	3	2		1	0	65	4.17439	17.4255	1	1	2	1	9	2.30259	3		5000	8.51719	10000	9.21034	4400	0	4400	8.38959
15	1	10522.7	11072964	46137	9.05	0.83	31.8	0.0261006	239.7	13629915	16.4278	1.23092	9929407	7879744	15.8798	0.71162	55	0.229453	2	2	0	4	3		1	0	41	3.71357	13.7906	3	0	6	0	12	2.56495	1		32000	10.3735	22000	9.9988	60800	0	60800	11.0154
15	1	10522.7	11072964	46137	9.05	0.83	31.8	0.0261006	239.7	13629915	16.4278	1.23092	9929407	7879744	15.8798	0.71162	55	0.229453	2	2	0	2	1		1	0	44	3.78419	14.3201	3	0	6	0	9	2.30259	1		48000	10.779	34000	10.4341	61800	0	61800	11.0317
15	1	10522.7	11072964	46137	9.05	0.83	31.8	0.0261006	239.7	13629915	16.4278	1.23092	9929407	7879744	15.8798	0.71162	55	0.229453	2	1	1	3	2		1	0	37	3.61092	13.0387	3	0	6	0	9	2.30259	3		41000	10.6213	37000	10.5187	3980	0	3980	8.28929
15	1	10522.7	11072964	46137	9.05	0.83	31.8	0.0261006	239.7	13629915	16.4278	1.23092	9929407	7879744	15.8798	0.71162	55	0.229453	2	2	0	4	3		1	0	52	3.95124	15.6123	3	0	6	0	9	2.30259	3		11600	9.35876	24600	10.1105	23500	0	23500	10.0648
15	1	10522.7	11072964	46137	9.05	0.83	31.8	0.0261006	239.7	13629915	16.4278	1.23092	9929407	7879744	15.8798	0.71162	55	0.229453	2	2	0	4	3		1	0	36	3.58352	12.8416	3	0	6	0	9	2.30259	2		38500	10.5584	25400	10.1425	43000	0	43000	10.669
15	1	10522.7	11072964	46137	9.05	0.83	31.8	0.0261006	239.7	13629915	16.4278	1.23092	9929407	7879744	15.8798	0.71162	55	0.229453	2	2	0	3	3		1	0	57	4.04305	16.3463	3	0	6	0	9	2.30259	4		46500	10.7472	36700	10.5105	24000	0	24000	10.0859
15	1	10522.7	11072964	46137	9.05	0.83	31.8	0.0261006	239.7	13629915	16.4278	1.23092	9929407	7879744	15.8798	0.71162	55	0.229453	2	1	1	3	3		1	0	44	3.78419	14.3201	3	0	6	0	9	2.30259	3		58000	10.9682	47500	10.7685	8000	0	8000	8.98732
15	1	10522.7	11072964	46137	9.05	0.83	31.8	0.0261006	239.7	13629915	16.4278	1.23092	9929407	7879744	15.8798	0.71162	55	0.229453	2	1	1	3	3		1	0	54	3.98898	15.912	3	0	6	0	9	2.30259	4		48600	10.7914	44900	10.7122	3000	0	3000	8.0067
15	1	10522.7	11072964	46137	9.05	0.83	31.8	0.0261006	239.7	13629915	16.4278	1.23092	9929407	7879744	15.8798	0.71162	55	0.229453	2	1	1	4	3		2	1	44	3.78419	14.3201	3	0	6	0	9	2.30259	3		57000	10.9508	62380	11.041	1500	0	1500	7.31389
15	1	10522.7	11072964	46137	9.05	0.83	31.8	0.0261006	239.7	13629915	16.4278	1.23092	9929407	7879744	15.8798	0.71162	55	0.229453	2	2	0	3	3		1	0	50	3.91202	15.3039	3	0	6	0	9	2.30259	3		57200	10.9543	46500	10.7472	4700	0	4700	8.45553
15	1	10522.7	11072964	46137	9.05	0.83	31.8	0.0261006	239.7	13629915	16.4278	1.23092	9929407	7879744	15.8798	0.71162	55	0.229453	2	2	0	3	3		1	0	48	3.8712	14.9862	3	0	6	0	9	2.30259	3		48900	10.7975	46300	10.7429	5200	0	5200	8.55661
15	1	10522.7	11072964	46137	9.05	0.83	31.8	0.0261006	239.7	13629915	16.4278	1.23092	9929407	7879744	15.8798	0.71162	55	0.229453	2	2	0	3	2		1	0	46	3.82864	14.6585	3	0	6	0	9	2.30259	3		77600	11.2593	73500	11.205	53000	0	53000	10.8781
15	1	10522.7	11072964	46137	9.05	0.83	31.8	0.0261006	239.7	13629915	16.4278	1.23092	9929407	7879744	15.8798	0.71162	55	0.229453	2	1	1	4	3		1	0	42	3.73767	13.9702	3	0	6	0	9	2.30259	4		28130	10.2446	26560	10.1872	6000	0	6000	8.69968
15	1	10522.7	11072964	46137	9.05	0.83	31.8	0.0261006	239.7	13629915	16.4278	1.23092	9929407	7879744	15.8798	0.71162	55	0.229453	2	2	0	4	3		1	0	49	3.89182	15.1463	3	0	6	0	9	2.30259	2		33530	10.4202	20780	9.94175	4000	0	4000	8.2943
15	1	10522.7	11072964	46137	9.05	0.83	31.8	0.0261006	239.7	13629915	16.4278	1.23092	9929407	7879744	15.8798	0.71162	55	0.229453	1	1	1	4	3		1	0	70	4.2485	18.0497	3	0	6	0	6	1.94591	5		86730	11.3706	103470	11.547	12000	0	12000	9.39275
15	1	10522.7	11072964	46137	9.05	0.83	31.8	0.0261006	239.7	13629915	16.4278	1.23092	9929407	7879744	15.8798	0.71162	55	0.229453	1	1	1	4	3		1	0	41	3.71357	13.7906	1	1	6	0	9	2.30259	4		145180	11.8857	130370	11.7781	35000	0	35000	10.4631
15	1	10522.7	11072964	46137	9.05	0.83	31.8	0.0261006	239.7	13629915	16.4278	1.23092	9929407	7879744	15.8798	0.71162	55	0.229453	2	2	0	4	4		1	0	51	3.93183	15.4593	3	0	6	0	9	2.30259	2		42520	10.6577	26290	10.1769	7000	0	7000	8.85381
15	1	10522.7	11072964	46137	9.05	0.83	31.8	0.0261006	239.7	13629915	16.4278	1.23092	9929407	7879744	15.8798	0.71162	55	0.229453	2	2	0	4	3		1	0	67	4.20469	17.6794	1	1	6	0	6	1.94591	1		28390	10.2538	10890	9.2956	7000	0	7000	8.85381
15	1	10522.7	11072964	46137	9.05	0.83	31.8	0.0261006	239.7	13629915	16.4278	1.23092	9929407	7879744	15.8798	0.71162	55	0.229453	2	2	0	4	3		1	0	56	4.02535	16.2035	3	0	6	0	6	1.94591	4		92530	11.4353	50440	10.8285	3000	0	3000	8.0067
15	1	10522.7	11072964	46137	9.05	0.83	31.8	0.0261006	239.7	13629915	16.4278	1.23092	9929407	7879744	15.8798	0.71162	55	0.229453	2	1	1	4	3		1	0	62	4.12713	17.0332	3	0	6	0	6	1.94591	3		52740	10.8731	51130	10.8421	25000	0	25000	10.1267
15	1	10522.7	11072964	46137	9.05	0.83	31.8	0.0261006	239.7	13629915	16.4278	1.23092	9929407	7879744	15.8798	0.71162	55	0.229453	2	2	0	4	3		1	0	64	4.15888	17.2963	3	0	6	0	6	1.94591	3		62550	11.0437	34760	10.4562	19000	0	19000	9.85225
15	1	10522.7	11072964	46137	9.05	0.83	31.8	0.0261006	239.7	13629915	16.4278	1.23092	9929407	7879744	15.8798	0.71162	55	0.229453	2	2	0	3	2		1	0	49	3.89182	15.1463	3	0	6	0	9	2.30259	2		23600	10.069	25700	10.1542	111500	0	111500	11.6218
15	1	10522.7	11072964	46137	9.05	0.83	31.8	0.0261006	239.7	13629915	16.4278	1.23092	9929407	7879744	15.8798	0.71162	55	0.229453	2	2	0	3	2		1	0	51	3.93183	15.4593	3	0	6	0	9	2.30259	4		24900	10.1226	18000	9.79813	53000	0	53000	10.8781
15	1	10522.7	11072964	46137	9.05	0.83	31.8	0.0261006	239.7	13629915	16.4278	1.23092	9929407	7879744	15.8798	0.71162	55	0.229453	2	2	0	3	3		1	0	50	3.91202	15.3039	3	0	6	0	9	2.30259	2		35000	10.4631	30000	10.309	35000	0	35000	10.4631
15	1	10522.7	11072964	46137	9.05	0.83	31.8	0.0261006	239.7	13629915	16.4278	1.23092	9929407	7879744	15.8798	0.71162	55	0.229453	2	2	0	3	2		1	0	63	4.14313	17.1656	1	1	6	0	6	1.94591	3		28600	10.2612	19000	9.85219	15000	0	15000	9.61587
15	1	10522.7	11072964	46137	9.05	0.83	31.8	0.0261006	239.7	13629915	16.4278	1.23092	9929407	7879744	15.8798	0.71162	55	0.229453	2	2	0	3	2		1	0	54	3.98898	15.912	3	0	6	0	6	1.94591	2		15000	9.61581	14000	9.54681	10500	0	10500	9.25923
15	1	10522.7	11072964	46137	9.05	0.83	31.8	0.0261006	239.7	13629915	16.4278	1.23092	9929407	7879744	15.8798	0.71162	55	0.229453	2	2	0	2	2		1	0	55	4.00733	16.0587	3	0	6	0	9	2.30259	1		30000	10.309	35000	10.4631	43000	0	43000	10.669
15	1	10522.7	11072964	46137	9.05	0.83	31.8	0.0261006	239.7	13629915	16.4278	1.23092	9929407	7879744	15.8798	0.71162	55	0.229453	2	2	0	3	3		1	0	52	3.95124	15.6123	3	0	6	0	9	2.30259	2		60000	11.0021	30000	10.309	55000	0	55000	10.9151
15	1	10522.7	11072964	46137	9.05	0.83	31.8	0.0261006	239.7	13629915	16.4278	1.23092	9929407	7879744	15.8798	0.71162	55	0.229453	2	2	0	3	3		1	0	43	3.7612	14.1466	3	0	6	0	7	2.07944	1		45000	10.7144	35000	10.4631	65000	0	65000	11.0822
15	1	10522.7	11072964	46137	9.05	0.83	31.8	0.0261006	239.7	13629915	16.4278	1.23092	9929407	7879744	15.8798	0.71162	55	0.229453	2	2	0	3	3		1	0	66	4.18965	17.5532	3	0	6	0	7	2.07944	3		19900	9.89848	20000	9.90349	22000	0	22000	9.99884
15	1	10522.7	11072964	46137	9.05	0.83	31.8	0.0261006	239.7	13629915	16.4278	1.23092	9929407	7879744	15.8798	0.71162	55	0.229453	2	2	0	3	3		1	0	48	3.8712	14.9862	3	0	6	0	9	2.30259	2		45000	10.7144	26000	10.1659	17000	0	17000	9.74103
15	1	10522.7	11072964	46137	9.05	0.83	31.8	0.0261006	239.7	13629915	16.4278	1.23092	9929407	7879744	15.8798	0.71162	55	0.229453	1	1	1	4	4		1	0	56	4.02535	16.2035	3	0	6	0	6	1.94591	3		79000	11.2772	10500	9.25913	25000	0	25000	10.1267
15	1	10522.7	11072964	46137	9.05	0.83	31.8	0.0261006	239.7	13629915	16.4278	1.23092	9929407	7879744	15.8798	0.71162	55	0.229453	2	2	0	4	4		1	0	63	4.14313	17.1656	3	0	6	0	6	1.94591	3		37000	10.5187	25000	10.1266	15000	0	15000	9.61587
15	1	10522.7	11072964	46137	9.05	0.83	31.8	0.0261006	239.7	13629915	16.4278	1.23092	9929407	7879744	15.8798	0.71162	55	0.229453	2	2	0	4	3		1	0	65	4.17439	17.4255	1	1	6	0	12	2.56495	3		31325	10.3522	12363	9.42246	5000	0	5000	8.51739
15	1	10522.7	11072964	46137	9.05	0.83	31.8	0.0261006	239.7	13629915	16.4278	1.23092	9929407	7879744	15.8798	0.71162	55	0.229453	2	2	0	4	4		1	0	62	4.12713	17.0332	3	0	6	0	6	1.94591	2		40000	10.5966	10000	9.21034	30000	0	30000	10.309
15	1	10522.7	11072964	46137	9.05	0.83	31.8	0.0261006	239.7	13629915	16.4278	1.23092	9929407	7879744	15.8798	0.71162	55	0.229453	2	2	0	4	4		1	0	78	4.35671	18.9809	3	0	6	0	6	1.94591	4		14000	9.54681	8500	9.04782	2000	0	2000	7.6014
15	1	10522.7	11072964	46137	9.05	0.83	31.8	0.0261006	239.7	13629915	16.4278	1.23092	9929407	7879744	15.8798	0.71162	55	0.229453	2	2	0	5	4		1	0	44	3.78419	14.3201	3	0	6	0	9	2.30259	1		40000	10.5966	23000	10.0432	28000	0	28000	10.24
15	1	10522.7	11072964	46137	9.05	0.83	31.8	0.0261006	239.7	13629915	16.4278	1.23092	9929407	7879744	15.8798	0.71162	55	0.229453	2	2	0	5	6		1	0	38	3.63759	13.232	3	0	6	0	9	2.30259	1		124800	11.7345	25600	10.1503	110000	0	110000	11.6082
15	1	10522.7	11072964	46137	9.05	0.83	31.8	0.0261006	239.7	13629915	16.4278	1.23092	9929407	7879744	15.8798	0.71162	55	0.229453	2	2	0	4	4		1	0	49	3.89182	15.1463	1	1	6	0	9	2.30259	1		21300	9.96646	18108	9.80411	35000	0	35000	10.4631
15	1	10522.7	11072964	46137	9.05	0.83	31.8	0.0261006	239.7	13629915	16.4278	1.23092	9929407	7879744	15.8798	0.71162	55	0.229453	2	2	0	5	4		1	0	74	4.30407	18.525	3	0	6	0	9	2.30259	3		3800	8.24276	4100	8.31874	1000	0	1000	6.90875
15	1	10522.7	11072964	46137	9.05	0.83	31.8	0.0261006	239.7	13629915	16.4278	1.23092	9929407	7879744	15.8798	0.71162	55	0.229453	2	2	0	4	4		1	0	63	4.14313	17.1656	3	0	6	0	5	1.79176	2		6500	8.77956	5777	8.66164	30000	0	30000	10.309
15	1	10522.7	11072964	46137	9.05	0.83	31.8	0.0261006	239.7	13629915	16.4278	1.23092	9929407	7879744	15.8798	0.71162	55	0.229453	2	2	0	4	3		1	0	50	3.91202	15.3039	3	0	6	0	6	1.94591	1		65000	11.0821	83000	11.3266	112000		112000	11.6263
15	1	10522.7	11072964	46137	9.05	0.83	31.8	0.0261006	239.7	13629915	16.4278	1.23092	9929407	7879744	15.8798	0.71162	55	0.229453	2	1	1	3	2		1	0	72	4.27667	18.2899	3	0	6	0	7	2.07944	4		19000	9.85219	36000	10.4913	8500	0	8500	9.04794
15	1	10522.7	11072964	46137	9.05	0.83	31.8	0.0261006	239.7	13629915	16.4278	1.23092	9929407	7879744	15.8798	0.71162	55	0.229453	2	2	0	4	3		1	0	63	4.14313	17.1656	3	0	6	0	9	2.30259	2		65000	11.0821	24000	10.0858	235600	0	235600	12.3699
15	1	10522.7	11072964	46137	9.05	0.83	31.8	0.0261006	239.7	13629915	16.4278	1.23092	9929407	7879744	15.8798	0.71162	55	0.229453	2	2	0	3	3		1	0	68	4.21951	17.8042	1	1	6	0	6	1.94591	2		65000	11.0821	23500	10.0648	101600		101600	11.5288
15	1	10522.7	11072964	46137	9.05	0.83	31.8	0.0261006	239.7	13629915	16.4278	1.23092	9929407	7879744	15.8798	0.71162	55	0.229453	1	1	1	4	3		1	0	54	3.98898	15.912	3	0	6	0	9	2.30259	4		19000	9.85219	26000	10.1659	1000	0	1000	6.90875
15	1	10522.7	11072964	46137	9.05	0.83	31.8	0.0261006	239.7	13629915	16.4278	1.23092	9929407	7879744	15.8798	0.71162	55	0.229453	2	1	1	5	4		1	0	38	3.63759	13.232	3	0	6	0	8	2.19722	1		75000	11.2252	20000	9.90349	225000	0	225000	12.3239
15	1	10522.7	11072964	46137	9.05	0.83	31.8	0.0261006	239.7	13629915	16.4278	1.23092	9929407	7879744	15.8798	0.71162	55	0.229453	1	1	1	3	2		1	0	63	4.14313	17.1656	3	0	6	0	9	2.30259	1		31000	10.3417	21500	9.97581	14000	0	14000	9.54688
15	1	10522.7	11072964	46137	9.05	0.83	31.8	0.0261006	239.7	13629915	16.4278	1.23092	9929407	7879744	15.8798	0.71162	55	0.229453	2	1	1	5	4		1	0	48	3.8712	14.9862	3	0	6	0	7	2.07944	1		500000	13.1224	31000	10.3417	418000	0	418000	12.9432
15	1	10522.7	11072964	46137	9.05	0.83	31.8	0.0261006	239.7	13629915	16.4278	1.23092	9929407	7879744	15.8798	0.71162	55	0.229453	2	2	0	1	1		1	0	59	4.07754	16.6263	3	0	6	0	6	1.94591	1		80000	11.2898	19000	9.85219	214000	0	214000	12.2737
15	1	10522.7	11072964	46137	9.05	0.83	31.8	0.0261006	239.7	13629915	16.4278	1.23092	9929407	7879744	15.8798	0.71162	55	0.229453	2	2	0	3	3		1	0	77	4.34381	18.8686	3	0	6	0	0	0	3		14600	9.58878	7850	8.96827	14000	0	14000	9.54688
15	1	10522.7	11072964	46137	9.05	0.83	31.8	0.0261006	239.7	13629915	16.4278	1.23092	9929407	7879744	15.8798	0.71162	55	0.229453	2	2	0	3	3		1	0	44	3.78419	14.3201	3	0	6	0	9	2.30259	1		26000	10.1659	35400	10.4745	22066	0	22066	10.0018
15	1	10522.7	11072964	46137	9.05	0.83	31.8	0.0261006	239.7	13629915	16.4278	1.23092	9929407	7879744	15.8798	0.71162	55	0.229453	2	2	0	1	1		1	0	53	3.97029	15.7632	3	0	6	0	6	1.94591	1		13500	9.51044	10200	9.23014	30085	0	30085	10.3118
15	1	10522.7	11072964	46137	9.05	0.83	31.8	0.0261006	239.7	13629915	16.4278	1.23092	9929407	7879744	15.8798	0.71162	55	0.229453	2	2	0	1	1		1	0	36	3.58352	12.8416	3	0	6	0	9	2.30259	1		43300	10.6759	15380	9.64082	30000	0	30000	10.309
15	1	10522.7	11072964	46137	9.05	0.83	31.8	0.0261006	239.7	13629915	16.4278	1.23092	9929407	7879744	15.8798	0.71162	55	0.229453	2	2	0	4	1		1	0	48	3.8712	14.9862	3	0	6	0	9	2.30259	1		56200	10.9367	17000	9.74097	45345	0	45345	10.7221
15	1	10522.7	11072964	46137	9.05	0.83	31.8	0.0261006	239.7	13629915	16.4278	1.23092	9929407	7879744	15.8798	0.71162	55	0.229453	2	2	0	3	3		1	0	57	4.04305	16.3463	3	0	6	0	9	2.30259	1		24000	10.0858	10500	9.25913	21335	0	21335	9.96815
15	1	10522.7	11072964	46137	9.05	0.83	31.8	0.0261006	239.7	13629915	16.4278	1.23092	9929407	7879744	15.8798	0.71162	55	0.229453	2	1	1	3	2		1	0	43	3.7612	14.1466	3	0	6	0	9	2.30259	1		41500	10.6334	32500	10.389	1270	0	1270	7.14756
15	1	10522.7	11072964	46137	9.05	0.83	31.8	0.0261006	239.7	13629915	16.4278	1.23092	9929407	7879744	15.8798	0.71162	55	0.229453	2	2	0	3	3		1	0	63	4.14313	17.1656	3	0	6	0	6	1.94591	1		12450	9.42948	7000	8.85367	24670	0	24670	10.1134
15	1	10522.7	11072964	46137	9.05	0.83	31.8	0.0261006	239.7	13629915	16.4278	1.23092	9929407	7879744	15.8798	0.71162	55	0.229453	2	2	0	3	3		1	0	66	4.18965	17.5532	3	0	6	0	6	1.94591	3		12400	9.42545	9400	9.14846	9401	0	9401	9.14868
15	1	10522.7	11072964	46137	9.05	0.83	31.8	0.0261006	239.7	13629915	16.4278	1.23092	9929407	7879744	15.8798	0.71162	55	0.229453	2	2	0	4	6		1	0	48	3.8712	14.9862	3	0	6	0	8	2.19722	2		15900	9.67407	11000	9.30565	12600	0	12600	9.44153
15	1	10522.7	11072964	46137	9.05	0.83	31.8	0.0261006	239.7	13629915	16.4278	1.23092	9929407	7879744	15.8798	0.71162	55	0.229453	2	2	0	4	6		1	0	67	4.20469	17.6794	3	0	6	0	6	1.94591	3		55700	10.9277	28000	10.24	27000	0	27000	10.2036
15	1	10522.7	11072964	46137	9.05	0.83	31.8	0.0261006	239.7	13629915	16.4278	1.23092	9929407	7879744	15.8798	0.71162	55	0.229453	2	2	0	4	4		1	0	78	4.35671	18.9809	3	0	6	0	6	1.94591	2		4400	8.38936	4600	8.43381	400	0	400	5.99396
15	1	10522.7	11072964	46137	9.05	0.83	31.8	0.0261006	239.7	13629915	16.4278	1.23092	9929407	7879744	15.8798	0.71162	55	0.229453	2	2	0	4	3		1	0	63	4.14313	17.1656	3	0	6	0	9	2.30259	3		18700	9.83628	12000	9.39266	23000	0	23000	10.0433
15	1	10522.7	11072964	46137	9.05	0.83	31.8	0.0261006	239.7	13629915	16.4278	1.23092	9929407	7879744	15.8798	0.71162	55	0.229453	2	2	0	3	3		1	0	74	4.30407	18.525	3	0	6	0	6	1.94591	5		2400	7.78322	9000	9.10498	460	0	460	6.1334
15	1	10522.7	11072964	46137	9.05	0.83	31.8	0.0261006	239.7	13629915	16.4278	1.23092	9929407	7879744	15.8798	0.71162	55	0.229453	2	2	0	4	3		1	0	50	3.91202	15.3039	3	0	6	0	9	2.30259	2		2800	7.93737	7600	8.9359	11800	0	11800	9.37594
15	1	10522.7	11072964	46137	9.05	0.83	31.8	0.0261006	239.7	13629915	16.4278	1.23092	9929407	7879744	15.8798	0.71162	55	0.229453	1	1	1	4	3		1	0	54	3.98898	15.912	3	0	6	0	6	1.94591	2		51300	10.8454	12000	9.39266	3500	0	3500	8.1608
15	1	10522.7	11072964	46137	9.05	0.83	31.8	0.0261006	239.7	13629915	16.4278	1.23092	9929407	7879744	15.8798	0.71162	55	0.229453	2	2	0	4	3		1	0	65	4.17439	17.4255	3	0	6	0	9	2.30259	3		14500	9.5819	12000	9.39266	21800	0	21800	9.98971
15	1	10522.7	11072964	46137	9.05	0.83	31.8	0.0261006	239.7	13629915	16.4278	1.23092	9929407	7879744	15.8798	0.71162	55	0.229453	2	1	1	4	3		1	0	49	3.89182	15.1463	3	0	6	0	6	1.94591	2		15500	9.6486	36000	10.4913	2000	0	2000	7.6014
15	1	10522.7	11072964	46137	9.05	0.83	31.8	0.0261006	239.7	13629915	16.4278	1.23092	9929407	7879744	15.8798	0.71162	55	0.229453	2	2	0	4	6		1	0	51	3.93183	15.4593	3	0	6	0	9	2.30259	2		56000	10.9331	15000	9.61581	33000	0	33000	10.4043
16	1	10522.7	13449310	43952	8.23	1.48	32.1	0.0461059	305.9	15080576	16.5289	1.12129	10183018	9732976	16.091	0.723678	55	0.179797	2	2	0	1	3		2	1	68	4.21951	17.8042	3	0	6	0	6	1.94591	4		39405	10.5816	29523	10.2929	500	0	500	6.21661
17	1	10522.7	15131145	64941	9.55	0.93	29.1	0.0319588	232.5	14997109	16.5234	0.991142	9227242	13114247	16.3892	0.866706	63	0.270968	2	2	0	3	3		1	0	70	4.2485	18.0497	3	0	6	0	6	1.94591	3		9600	9.16952	6600	8.79482	13000	0	13000	9.47278
17	1	10522.7	15131145	64941	9.55	0.93	29.1	0.0319588	232.5	14997109	16.5234	0.991142	9227242	13114247	16.3892	0.866706	63	0.270968	2	2	0	3	4		1	0	46	3.82864	14.6585	3	0	6	0	9	2.30259	3		50000	10.8198	50000	10.8198	44000	0	44000	10.692
17	1	10522.7	15131145	64941	9.55	0.93	29.1	0.0319588	232.5	14997109	16.5234	0.991142	9227242	13114247	16.3892	0.866706	63	0.270968	2	2	0	3	3		2	1	62	4.12713	17.0332	3	0	6	0		0	3		21600	9.98045	20000	9.90349	8000	0	8000	8.98732
17	1	10522.7	15131145	64941	9.55	0.93	29.1	0.0319588	232.5	14997109	16.5234	0.991142	9227242	13114247	16.3892	0.866706	63	0.270968	2	2	0	3	3		1	0	67	4.20469	17.6794	3	0	6	0		0	3		35000	10.4631	25000	10.1266	17000	0	17000	9.74103
17	1	10522.7	15131145	64941	9.55	0.93	29.1	0.0319588	232.5	14997109	16.5234	0.991142	9227242	13114247	16.3892	0.866706	63	0.270968	2	2	0	3	3		1	0	54	3.98898	15.912	3	0	6	0	9	2.30259	3			#NUM!	30000	10.309	27000	0	27000	10.2036
17	1	10522.7	15131145	64941	9.55	0.93	29.1	0.0319588	232.5	14997109	16.5234	0.991142	9227242	13114247	16.3892	0.866706	63	0.270968	2	2	0	4	4		1	0	43	3.7612	14.1466	3	0	6	0	9	2.30259	2		33600	10.4223	20000	9.90349	18000	0	18000	9.79818
17	1	10522.7	15131145	64941	9.55	0.93	29.1	0.0319588	232.5	14997109	16.5234	0.991142	9227242	13114247	16.3892	0.866706	63	0.270968	2	1	1	3	4		2	1	57	4.04305	16.3463	3	0	6	0		0	3		35000	10.4631	35000	10.4631	23000	0	23000	10.0433
17	1	10522.7	15131145	64941	9.55	0.93	29.1	0.0319588	232.5	14997109	16.5234	0.991142	9227242	13114247	16.3892	0.866706	63	0.270968	2	2	0	4	4		1	0	43	3.7612	14.1466	3	0	6	0	9	2.30259	3		44100	10.6942	36000	10.4913	8500	0	8500	9.04794
17	1	10522.7	15131145	64941	9.55	0.93	29.1	0.0319588	232.5	14997109	16.5234	0.991142	9227242	13114247	16.3892	0.866706	63	0.270968	2	2	0	5	3		1	0	52	3.95124	15.6123	3	0	6	0	5	1.79176	2		57174	10.9539	35000	10.4631	21000	0	21000	9.95233
17	1	10522.7	15131145	64941	9.55	0.93	29.1	0.0319588	232.5	14997109	16.5234	0.991142	9227242	13114247	16.3892	0.866706	63	0.270968	2	2	0	4	4		1	0	45	3.80666	14.4907	3	0	6	0	5	1.79176	1		58380	10.9747	43336	10.6767	10500	0	10500	9.25923
17	1	10522.7	15131145	64941	9.55	0.93	29.1	0.0319588	232.5	14997109	16.5234	0.991142	9227242	13114247	16.3892	0.866706	63	0.270968	2	2	0	4	4		1	0	73	4.29046	18.408	1	1	1	1	9	2.30259	2		16975	9.7395	14000	9.54681	5200	0	5200	8.55661
17	1	10522.7	15131145	64941	9.55	0.93	29.1	0.0319588	232.5	14997109	16.5234	0.991142	9227242	13114247	16.3892	0.866706	63	0.270968	2	2	0	5	3		1	0	47	3.85015	14.8236	3	0	6	0	9	2.30259	2		73000	11.1982	53800	10.893	21000	0	21000	9.95233
17	1	10522.7	15131145	64941	9.55	0.93	29.1	0.0319588	232.5	14997109	16.5234	0.991142	9227242	13114247	16.3892	0.866706	63	0.270968	1	2	1	4	4		1	0	61	4.11087	16.8993	3	0	6	0	11	2.48491	1		110500	11.6128	100000	11.5129	28000	0	28000	10.24
17	1	10522.7	15131145	64941	9.55	0.93	29.1	0.0319588	232.5	14997109	16.5234	0.991142	9227242	13114247	16.3892	0.866706	63	0.270968	2	2	0	4	3		1	0	38	3.63759	13.232	1	1	3	1	9	2.30259	1		430000	12.9715	350000	12.7657	50000	0	50000	10.8198
17	1	10522.7	15131145	64941	9.55	0.93	29.1	0.0319588	232.5	14997109	16.5234	0.991142	9227242	13114247	16.3892	0.866706	63	0.270968	1	1	1	5	3		1	0	44	3.78419	14.3201	3	0	6	0	6	1.94591	2		56700	10.9455	35000	10.4631	3000	0	3000	8.0067
17	1	10522.7	15131145	64941	9.55	0.93	29.1	0.0319588	232.5	14997109	16.5234	0.991142	9227242	13114247	16.3892	0.866706	63	0.270968	1	1	1	3	3		1	0	52	3.95124	15.6123	3	0	6	0	6	1.94591	3		84000	11.3386	10000	9.21034	2000	0	2000	7.6014
17	1	10522.7	15131145	64941	9.55	0.93	29.1	0.0319588	232.5	14997109	16.5234	0.991142	9227242	13114247	16.3892	0.866706	63	0.270968	2	2	0	4	3		1	0	43	3.7612	14.1466	3	0	6	0	5	1.79176	1		51325	10.8459	45000	10.7144	10000	0	10000	9.21044
18	1	10522.7	6151240	32205	9.85	0.86	22.7	0.0378855	191.1	8014821	15.8968	1.30296	5097666	6273728	15.6519	1.01991	21	0.10989	2	2	0	5	4		1	0	62	4.12713	17.0332	3	0	6	0	6	1.94591	1		20000	9.90349	20000	9.90349	5000	0	5000	8.51739
18	1	10522.7	6151240	32205	9.85	0.86	22.7	0.0378855	191.1	8014821	15.8968	1.30296	5097666	6273728	15.6519	1.01991	21	0.10989	2	2	0	5	5		1	0	24	3.17805	10.1	3	0	6	0	9	2.30259	1		20000	9.90349	20000	9.90349	0	0	0	0
18	1	10522.7	6151240	32205	9.85	0.86	22.7	0.0378855	191.1	8014821	15.8968	1.30296	5097666	6273728	15.6519	1.01991	21	0.10989	2	2	0	4	4		2	1	48	3.8712	14.9862	3	0	6	0	9	2.30259	1		30000	10.309	15000	9.61581	10000	0	10000	9.21044
18	1	10522.7	6151240	32205	9.85	0.86	22.7	0.0378855	191.1	8014821	15.8968	1.30296	5097666	6273728	15.6519	1.01991	21	0.10989	2	2	0	4	4		1	0	59	4.07754	16.6263	3	0	6	0	6	1.94591	1		16000	9.68034	12000	9.39266	0		0	0
18	1	10522.7	6151240	32205	9.85	0.86	22.7	0.0378855	191.1	8014821	15.8968	1.30296	5097666	6273728	15.6519	1.01991	21	0.10989	2	2	0	5	5		1	0	57	4.04305	16.3463	3	0	6	0	9	2.30259	1		30000	10.309	30000	10.309	10000	0	10000	9.21044
18	1	10522.7	6151240	32205	9.85	0.86	22.7	0.0378855	191.1	8014821	15.8968	1.30296	5097666	6273728	15.6519	1.01991	21	0.10989				4	3		1	0	55	4.00733	16.0587	3	0	6	0	9	2.30259	2		30000	10.309	28000	10.24	3000		3000	8.0067
18	1	10522.7	6151240	32205	9.85	0.86	22.7	0.0378855	191.1	8014821	15.8968	1.30296	5097666	6273728	15.6519	1.01991	21	0.10989	2	2	0	3	3		1	0	46	3.82864	14.6585	3	0	6	0	9	2.30259	2		50000	10.8198	35000	10.4631	5000		5000	8.51739
18	1	10522.7	6151240	32205	9.85	0.86	22.7	0.0378855	191.1	8014821	15.8968	1.30296	5097666	6273728	15.6519	1.01991	21	0.10989	2	2	0	4	3		1	0	71	4.26268	18.1704	3	0	6	0	4	1.60944	4		4000	8.29405	4000	8.29405	0	0	0	0
18	1	10522.7	6151240	32205	9.85	0.86	22.7	0.0378855	191.1	8014821	15.8968	1.30296	5097666	6273728	15.6519	1.01991	21	0.10989	2	2	0	4	4		1	0	63	4.14313	17.1656	3	0	2	1	9	2.30259	2		18000	9.79813	10000	9.21034			0	0
19	1	10522.7	10799909	59999	7.95	0.65	19.9	0.0326633	180	12954354	16.3769	1.19949	7605093	8078436	15.9047	0.74801	20	0.111111	2	2	0	4	4		1	0	38	3.63759	13.232	3	0	6	0	6	1.94591	1		50000	10.8198	47235	10.7629	10000		10000	9.21044
19	1	10522.7	10799909	59999	7.95	0.65	19.9	0.0326633	180	12954354	16.3769	1.19949	7605093	8078436	15.9047	0.74801	20	0.111111	2	1	1	5	5		1	0	46	3.82864	14.6585	3	0	6	0	9	2.30259	1		89008	11.3965	82611	11.3219	5000		5000	8.51739
19	1	10522.7	10799909	59999	7.95	0.65	19.9	0.0326633	180	12954354	16.3769	1.19949	7605093	8078436	15.9047	0.74801	20	0.111111	2	1	1	5	5		1	0	28	3.3322	11.1036	3	0	6	0	9	2.30259	1		32450	10.3875	22567	10.0242	5000		5000	8.51739
19	1	10522.7	10799909	59999	7.95	0.65	19.9	0.0326633	180	12954354	16.3769	1.19949	7605093	8078436	15.9047	0.74801	20	0.111111	2	2	0	5	3		1	0	30	3.4012	11.5681	3	0	6	0	9	2.30259	1		64800	11.0791	36077	10.4934	10000		10000	9.21044
19	1	10522.7	10799909	59999	7.95	0.65	19.9	0.0326633	180	12954354	16.3769	1.19949	7605093	8078436	15.9047	0.74801	20	0.111111	2	1	1	4	4		1	0	51	3.93183	15.4593	3	0	6	0	9	2.30259	1		22370	10.0155	40732	10.6148	10000		10000	9.21044
19	1	10522.7	10799909	59999	7.95	0.65	19.9	0.0326633	180	12954354	16.3769	1.19949	7605093	8078436	15.9047	0.74801	20	0.111111	2	1	1	4	3		1	0	46	3.82864	14.6585	3	0	6	0	6	1.94591	2		58087	10.9697	32515	10.3895	20000		20000	9.90354
19	1	10522.7	10799909	59999	7.95	0.65	19.9	0.0326633	180	12954354	16.3769	1.19949	7605093	8078436	15.9047	0.74801	20	0.111111	2	2	0	3	3		1	0	45	3.80666	14.4907	3	0	6	0	9	2.30259	1		35150	10.4674	28972	10.2741	30000		30000	10.309
19	1	10522.7	10799909	59999	7.95	0.65	19.9	0.0326633	180	12954354	16.3769	1.19949	7605093	8078436	15.9047	0.74801	20	0.111111	2	2	0	4	4		2	1	75	4.31749	18.6407	3	0	6	0	6	1.94591	5		6970	8.84937	7285	8.89357			0	0
19	1	10522.7	10799909	59999	7.95	0.65	19.9	0.0326633	180	12954354	16.3769	1.19949	7605093	8078436	15.9047	0.74801	20	0.111111	2	2	0	3	3		2	1	41	3.71357	13.7906	3	0	6	0	0	0	2		75000	11.2252	45500	10.7255	50000		50000	10.8198
19	1	10522.7	10799909	59999	7.95	0.65	19.9	0.0326633	180	12954354	16.3769	1.19949	7605093	8078436	15.9047	0.74801	20	0.111111	2	2	0	3	3		1	0	49	3.89182	15.1463	3	0	6	0	9	2.30259	2		48895	10.7974	28498	10.2576	110000		110000	11.6082
19	1	10522.7	10799909	59999	7.95	0.65	19.9	0.0326633	180	12954354	16.3769	1.19949	7605093	8078436	15.9047	0.74801	20	0.111111	2	2	0	4	4		1	0	29	3.3673	11.3387	3	0	6	0	6	1.94591	1		24527	10.1075	16532	9.71305	10000		10000	9.21044
19	1	10522.7	10799909	59999	7.95	0.65	19.9	0.0326633	180	12954354	16.3769	1.19949	7605093	8078436	15.9047	0.74801	20	0.111111	2	2	0	4	3		1	0	50	3.91202	15.3039	3	0	6	0	9	2.30259	2		63582	11.0601	13067	9.47785	30000		30000	10.309
19	1	10522.7	10799909	59999	7.95	0.65	19.9	0.0326633	180	12954354	16.3769	1.19949	7605093	8078436	15.9047	0.74801	20	0.111111	2	2	0	4	4		1	0	66	4.18965	17.5532	3	0	6	0	6	1.94591	1		10479	9.25713	5283	8.57225	20000		20000	9.90354
19	1	10522.7	10799909	59999	7.95	0.65	19.9	0.0326633	180	12954354	16.3769	1.19949	7605093	8078436	15.9047	0.74801	20	0.111111	2	2	0	2	3		1	0	60	4.09434	16.7637	3	0	6	0	9	2.30259	3		7391	8.90802	5499	8.61232	20000		20000	9.90354
19	1	10522.7	10799909	59999	7.95	0.65	19.9	0.0326633	180	12954354	16.3769	1.19949	7605093	8078436	15.9047	0.74801	20	0.111111	2	2	0	4	3		1	0	47	3.85015	14.8236	3	0	6	0	9	2.30259	2		45962	10.7356	16337	9.70119	75000		75000	11.2253
20	1	10522.7	10028603	29496	8.93	1.36	30.4	0.0447368	339.5	11576281	16.2645	1.15433	8389787	7211862	15.7912	0.719129	142	0.418262	2	2	0	6	3		1	0	59	4.07754	16.6263	3	0	6	0	5	1.79176	1		26700	10.1924	28600	10.2612	11500	0	11500	9.35019
20	1	10522.7	10028603	29496	8.93	1.36	30.4	0.0447368	339.5	11576281	16.2645	1.15433	8389787	7211862	15.7912	0.719129	142	0.418262	2	2	0	4	4		1	0	51	3.93183	15.4593	2	0	6	0	6	1.94591	3		27500	10.2219	45500	10.7255	1000	0	1000	6.90875
20	1	10522.7	10028603	29496	8.93	1.36	30.4	0.0447368	339.5	11576281	16.2645	1.15433	8389787	7211862	15.7912	0.719129	142	0.418262	2	2	0	3	2		1	0	61	4.11087	16.8993	3	0	6	0	6	1.94591	2		29800	10.3023	55000	10.9151	61000	0	61000	11.0186
20	1	10522.7	10028603	29496	8.93	1.36	30.4	0.0447368	339.5	11576281	16.2645	1.15433	8389787	7211862	15.7912	0.719129	142	0.418262	2	2	0	3	3		2	1	55	4.00733	16.0587	3	0	6	0	7	2.07944	3		18000	9.79813	25000	10.1266	10340	0	10340	9.24387
20	1	10522.7	10028603	29496	8.93	1.36	30.4	0.0447368	339.5	11576281	16.2645	1.15433	8389787	7211862	15.7912	0.719129	142	0.418262	1	2	1	3	1		1	0	40	3.68888	13.6078	3	0	6	0	9	2.30259	3		35000	10.4631	40000	10.5966	50000	0	50000	10.8198
20	1	10522.7	10028603	29496	8.93	1.36	30.4	0.0447368	339.5	11576281	16.2645	1.15433	8389787	7211862	15.7912	0.719129	142	0.418262	2	2	0	3	3		1	0	60	4.09434	16.7637	3	0	6	0	3	1.38629	5		5900	8.68271	3800	8.24276	900		900	6.80351
20	1	10522.7	10028603	29496	8.93	1.36	30.4	0.0447368	339.5	11576281	16.2645	1.15433	8389787	7211862	15.7912	0.719129	142	0.418262	2	2	0	3	3		1	0	39	3.66356	13.4217	3	0	6	0	6	1.94591	3		38000	10.5453	45500	10.7255	5000		5000	8.51739
20	1	10522.7	10028603	29496	8.93	1.36	30.4	0.0447368	339.5	11576281	16.2645	1.15433	8389787	7211862	15.7912	0.719129	142	0.418262	2	2	0	3	3		1	0	44	3.78419	14.3201	3	0	6	0	8	2.19722	4		44800	10.71	45800	10.732	8000		8000	8.98732
20	1	10522.7	10028603	29496	8.93	1.36	30.4	0.0447368	339.5	11576281	16.2645	1.15433	8389787	7211862	15.7912	0.719129	142	0.418262	2	2	0	3	3		1	0	54	3.98898	15.912	3	0	6	0	4	1.60944	1		40000	10.5966	65500	11.0898	52000		52000	10.859
20	1	10522.7	10028603	29496	8.93	1.36	30.4	0.0447368	339.5	11576281	16.2645	1.15433	8389787	7211862	15.7912	0.719129	142	0.418262	2	2	0	4	4		1	0	50	3.91202	15.3039	3	0	6	0	7	2.07944	1		30000	10.309	9000	9.10498	6000		6000	8.69968
20	1	10522.7	10028603	29496	8.93	1.36	30.4	0.0447368	339.5	11576281	16.2645	1.15433	8389787	7211862	15.7912	0.719129	142	0.418262	2	1	1	5	4		1	0	38	3.63759	13.232	3	0	6	0	9	2.30259	1		50000	10.8198	12000	9.39266	15000		15000	9.61587
20	1	10522.7	10028603	29496	8.93	1.36	30.4	0.0447368	339.5	11576281	16.2645	1.15433	8389787	7211862	15.7912	0.719129	142	0.418262	2	2	0	4	4		1	0	45	3.80666	14.4907	3	0	6	0	9	2.30259	1		8000	8.9872	15000	9.61581	42000		42000	10.6454
20	1	10522.7	10028603	29496	8.93	1.36	30.4	0.0447368	339.5	11576281	16.2645	1.15433	8389787	7211862	15.7912	0.719129	142	0.418262	2	2	0	4	4		1	0	51	3.93183	15.4593	1	1	6	0	9	2.30259	1		80000	11.2898	12000	9.39266	25000		25000	10.1267
20	1	10522.7	10028603	29496	8.93	1.36	30.4	0.0447368	339.5	11576281	16.2645	1.15433	8389787	7211862	15.7912	0.719129	142	0.418262	2	1	1	4	4		1	0	45	3.80666	14.4907	3	0	6	0	9	2.30259	1		55000	10.9151	20000	9.90349	18000		18000	9.79818
20	1	10522.7	10028603	29496	8.93	1.36	30.4	0.0447368	339.5	11576281	16.2645	1.15433	8389787	7211862	15.7912	0.719129	142	0.418262	2	2	0	4	4		1	0	50	3.91202	15.3039	3	0	6	0	9	2.30259	1		15000	9.61581	12000	9.39266	1500		1500	7.31389
20	1	10522.7	10028603	29496	8.93	1.36	30.4	0.0447368	339.5	11576281	16.2645	1.15433	8389787	7211862	15.7912	0.719129	142	0.418262	2	1	1	4	3		1	0	59	4.07754	16.6263	3	0	6	0	5	1.79176	4		15000	9.61581	12000	9.39266	800		800	6.68586
20	1	10522.7	10028603	29496	8.93	1.36	30.4	0.0447368	339.5	11576281	16.2645	1.15433	8389787	7211862	15.7912	0.719129	142	0.418262	2	2	0	5	4		1	0	58	4.06044	16.4872	3	0	6	0	7	2.07944	2		40000	10.5966	20000	9.90349	20500		20500	9.92823
20	1	10522.7	10028603	29496	8.93	1.36	30.4	0.0447368	339.5	11576281	16.2645	1.15433	8389787	7211862	15.7912	0.719129	142	0.418262	2	2	0	5	4		1	0	46	3.82864	14.6585	3	0	6	0	7	2.07944	2		90000	11.4076	15000	9.61581	159000		159000	11.9767
20	1	10522.7	10028603	29496	8.93	1.36	30.4	0.0447368	339.5	11576281	16.2645	1.15433	8389787	7211862	15.7912	0.719129	142	0.418262	1	1	1	4	3		1	0	47	3.85015	14.8236	3	0	6	0	6	1.94591	1		100000	11.5129	30000	10.309	103000		103000	11.5425
20	1	10522.7	10028603	29496	8.93	1.36	30.4	0.0447368	339.5	11576281	16.2645	1.15433	8389787	7211862	15.7912	0.719129	142	0.418262	1	2	1	4	2		1	0	54	3.98898	15.912	3	0	6	0	9	2.30259	2		30000	10.309	23000	10.0432	1000	0	1000	6.90875
20	1	10522.7	10028603	29496	8.93	1.36	30.4	0.0447368	339.5	11576281	16.2645	1.15433	8389787	7211862	15.7912	0.719129	142	0.418262	2	1	1	4	3		1	0	45	3.80666	14.4907	3	0	6	0	6	1.94591	2		35000	10.4631	25000	10.1266	30000	0	30000	10.309
20	1	10522.7	10028603	29496	8.93	1.36	30.4	0.0447368	339.5	11576281	16.2645	1.15433	8389787	7211862	15.7912	0.719129	142	0.418262	2	1	1	3	3		1	0	46	3.82864	14.6585	3	0	6	0	6	1.94591	1		40000	10.5966	25000	10.1266	5000		5000	8.51739
20	1	10522.7	10028603	29496	8.93	1.36	30.4	0.0447368	339.5	11576281	16.2645	1.15433	8389787	7211862	15.7912	0.719129	142	0.418262	2	1	1	5	3		1	0	43	3.7612	14.1466	3	0	6	0	9	2.30259	1		40000	10.5966	100000	11.5129	3000		3000	8.0067
20	1	10522.7	10028603	29496	8.93	1.36	30.4	0.0447368	339.5	11576281	16.2645	1.15433	8389787	7211862	15.7912	0.719129	142	0.418262	1	1	1	4	3		1	0	52	3.95124	15.6123	3	0	6	0	13	2.63906	3		35000	10.4631	25000	10.1266	100000	0	100000	11.5129
20	1	10522.7	10028603	29496	8.93	1.36	30.4	0.0447368	339.5	11576281	16.2645	1.15433	8389787	7211862	15.7912	0.719129	142	0.418262	1	1	1	4	3		1	0	33	3.49651	12.2256	3	0	6	0	9	2.30259	1		40000	10.5966	38000	10.5453	2000	0	2000	7.6014
20	1	10522.7	10028603	29496	8.93	1.36	30.4	0.0447368	339.5	11576281	16.2645	1.15433	8389787	7211862	15.7912	0.719129	142	0.418262	1	1	1	4	4		1	0	46	3.82864	14.6585	1	1	3	1	9	2.30259	3		45000	10.7144	25000	10.1266	7000		7000	8.85381
20	1	10522.7	10028603	29496	8.93	1.36	30.4	0.0447368	339.5	11576281	16.2645	1.15433	8389787	7211862	15.7912	0.719129	142	0.418262	2	1	1	4	3		1	0	51	3.93183	15.4593	3	0	6	0	9	2.30259	3		35000	10.4631	25000	10.1266	25000		25000	10.1267
20	1	10522.7	10028603	29496	8.93	1.36	30.4	0.0447368	339.5	11576281	16.2645	1.15433	8389787	7211862	15.7912	0.719129	142	0.418262	1	1	1	4	2		1	0	55	4.00733	16.0587	3	0	6	0	9	2.30259	3		40000	10.5966	25000	10.1266	15000	0	15000	9.61587
20	1	10522.7	10028603	29496	8.93	1.36	30.4	0.0447368	339.5	11576281	16.2645	1.15433	8389787	7211862	15.7912	0.719129	142	0.418262	2	1	1	3	6		1	0	61	4.11087	16.8993	3	0	6	0	6	1.94591	3		60000	11.0021	60000	11.0021	4000		4000	8.2943
20	1	10522.7	10028603	29496	8.93	1.36	30.4	0.0447368	339.5	11576281	16.2645	1.15433	8389787	7211862	15.7912	0.719129	142	0.418262	2	1	1	1	6		1	0	23	3.13549	9.83132	3	0	6	0	9	2.30259	1		25000	10.1266	12000	9.39266	550	0	550	6.31173
20	1	10522.7	10028603	29496	8.93	1.36	30.4	0.0447368	339.5	11576281	16.2645	1.15433	8389787	7211862	15.7912	0.719129	142	0.418262	1	1	1	4	4		1	0	62	4.12713	17.0332	3	0	6	0	6	1.94591	2		30000	10.309	28000	10.24	3000	0	3000	8.0067
20	1	10522.7	10028603	29496	8.93	1.36	30.4	0.0447368	339.5	11576281	16.2645	1.15433	8389787	7211862	15.7912	0.719129	142	0.418262	2	1	1	1	2		1	0	42	3.73767	13.9702	3	0	6	0	6	1.94591	1		18000	9.79813	14000	9.54681	3200		3200	8.07122
20	1	10522.7	10028603	29496	8.93	1.36	30.4	0.0447368	339.5	11576281	16.2645	1.15433	8389787	7211862	15.7912	0.719129	142	0.418262	2	1	1	1	3		1	0	64	4.15888	17.2963	3	0	6	0	5	1.79176	3		15000	9.61581	10000	9.21034	800		800	6.68586
20	1	10522.7	10028603	29496	8.93	1.36	30.4	0.0447368	339.5	11576281	16.2645	1.15433	8389787	7211862	15.7912	0.719129	142	0.418262	2	2	0	4	4		1	0	45	3.80666	14.4907	3	0	6	0	9	2.30259	2		30000	10.309	29000	10.2751	31000		31000	10.3418
20	1	10522.7	10028603	29496	8.93	1.36	30.4	0.0447368	339.5	11576281	16.2645	1.15433	8389787	7211862	15.7912	0.719129	142	0.418262	2	2	0	5	5		1	0	59	4.07754	16.6263	3	0	6	0	9	2.30259	2		25000	10.1266	22000	9.9988	6200		6200	8.73247
20	1	10522.7	10028603	29496	8.93	1.36	30.4	0.0447368	339.5	11576281	16.2645	1.15433	8389787	7211862	15.7912	0.719129	142	0.418262	1	1	1	1	4		1	0	48	3.8712	14.9862	3	0	6	0	6	1.94591	2		30000	10.309	16000	9.68034	12100		12100	9.40104
20	1	10522.7	10028603	29496	8.93	1.36	30.4	0.0447368	339.5	11576281	16.2645	1.15433	8389787	7211862	15.7912	0.719129	142	0.418262	2	1	1	4	3		1	0	57	4.04305	16.3463	3	0	6	0	6	1.94591	4		30000	10.309	19000	9.85219	1500	0	1500	7.31389
20	1	10522.7	10028603	29496	8.93	1.36	30.4	0.0447368	339.5	11576281	16.2645	1.15433	8389787	7211862	15.7912	0.719129	142	0.418262	1	1	1	1	4		1	0	50	3.91202	15.3039	3	0	6	0	9	2.30259	3		52000	10.859	35000	10.4631	900		900	6.80351
20	1	10522.7	10028603	29496	8.93	1.36	30.4	0.0447368	339.5	11576281	16.2645	1.15433	8389787	7211862	15.7912	0.719129	142	0.418262	2	2	0	5	5		1	0	43	3.7612	14.1466	3	0	6	0	12	2.56495	1		30000	10.309	31000	10.3417	1000		1000	6.90875
20	1	10522.7	10028603	29496	8.93	1.36	30.4	0.0447368	339.5	11576281	16.2645	1.15433	8389787	7211862	15.7912	0.719129	142	0.418262	2	2	0	4	4		1	0	49	3.89182	15.1463	3	0	6	0	9	2.30259	2		56000	10.9331	30000	10.309	40000		40000	10.5967
20	1	10522.7	10028603	29496	8.93	1.36	30.4	0.0447368	339.5	11576281	16.2645	1.15433	8389787	7211862	15.7912	0.719129	142	0.418262	2	2	0	5	4		1	0	31	3.43399	11.7923	3	0	6	0	9	2.30259	1		28000	10.24	20000	9.90349	3000		3000	8.0067
20	1	10522.7	10028603	29496	8.93	1.36	30.4	0.0447368	339.5	11576281	16.2645	1.15433	8389787	7211862	15.7912	0.719129	142	0.418262	2	2	0	2	1		1	0	68	4.21951	17.8042	3	0	6	0	6	1.94591	2		5000	8.51719	3000	8.00637	500		500	6.21661
20	1	10522.7	10028603	29496	8.93	1.36	30.4	0.0447368	339.5	11576281	16.2645	1.15433	8389787	7211862	15.7912	0.719129	142	0.418262	2	2	0	2	2		1	0	52	3.95124	15.6123	1	1	6	0	12	2.56495	2		30000	10.309	25000	10.1266	39500		39500	10.5841
20	1	10522.7	10028603	29496	8.93	1.36	30.4	0.0447368	339.5	11576281	16.2645	1.15433	8389787	7211862	15.7912	0.719129	142	0.418262	2	2	0	3	2		1	0	31	3.43399	11.7923	3	0	6	0	9	2.30259	2		34000	10.4341	16000	9.68034	28300		28300	10.2507
20	1	10522.7	10028603	29496	8.93	1.36	30.4	0.0447368	339.5	11576281	16.2645	1.15433	8389787	7211862	15.7912	0.719129	142	0.418262	2	2	0	4	4		2	1	42	3.73767	13.9702	3	0	6	0	9	2.30259	3		40000	10.5966	30000	10.309	10000		10000	9.21044
20	1	10522.7	10028603	29496	8.93	1.36	30.4	0.0447368	339.5	11576281	16.2645	1.15433	8389787	7211862	15.7912	0.719129	142	0.418262	1	1	1	4	4		1	0	57	4.04305	16.3463	3	0	6	0	9	2.30259	3		15000	9.61581	13000	9.4727	1000		1000	6.90875
20	1	10522.7	10028603	29496	8.93	1.36	30.4	0.0447368	339.5	11576281	16.2645	1.15433	8389787	7211862	15.7912	0.719129	142	0.418262	2	2	0	3	3		2	1	52	3.95124	15.6123	3	0	6	0	6	1.94591	3		28750	10.2664	20000	9.90349	2000		2000	7.6014
20	1	10522.7	10028603	29496	8.93	1.36	30.4	0.0447368	339.5	11576281	16.2645	1.15433	8389787	7211862	15.7912	0.719129	142	0.418262	1	1	1	3	2		1	0	44	3.78419	14.3201	3	0	6	0	9	2.30259	1		30000	10.309	20000	9.90349	23000		23000	10.0433
20	1	10522.7	10028603	29496	8.93	1.36	30.4	0.0447368	339.5	11576281	16.2645	1.15433	8389787	7211862	15.7912	0.719129	142	0.418262	2	2	0	3	2		1	0	50	3.91202	15.3039	3	0	6	0	9	2.30259	2		45000	10.7144	30000	10.309	4000		4000	8.2943
20	1	10522.7	10028603	29496	8.93	1.36	30.4	0.0447368	339.5	11576281	16.2645	1.15433	8389787	7211862	15.7912	0.719129	142	0.418262	1	1	1	4	4		1	0	42	3.73767	13.9702	3	0	6	0	9	2.30259	3		40000	10.5966	40000	10.5966	1000		1000	6.90875
20	1	10522.7	10028603	29496	8.93	1.36	30.4	0.0447368	339.5	11576281	16.2645	1.15433	8389787	7211862	15.7912	0.719129	142	0.418262	2	2	0	4	3		1	0	58	4.06044	16.4872	1	1	6	0	6	1.94591	1		35000	10.4631	10000	9.21034	3000	0	3000	8.0067
20	1	10522.7	10028603	29496	8.93	1.36	30.4	0.0447368	339.5	11576281	16.2645	1.15433	8389787	7211862	15.7912	0.719129	142	0.418262	2	2	0	4	3		1	0	54	3.98898	15.912	3	0	6	0	9	2.30259	3		135000	11.813	50000	10.8198	150000	0	150000	11.9184
20	1	10522.7	10028603	29496	8.93	1.36	30.4	0.0447368	339.5	11576281	16.2645	1.15433	8389787	7211862	15.7912	0.719129	142	0.418262	1	2	1	4	4		1	0	42	3.73767	13.9702	3	0	6	0	9	2.30259	1		40000	10.5966	15000	9.61581	23000	0	23000	10.0433
20	1	10522.7	10028603	29496	8.93	1.36	30.4	0.0447368	339.5	11576281	16.2645	1.15433	8389787	7211862	15.7912	0.719129	142	0.418262	2	2	0	5	3		1	0	48	3.8712	14.9862	3	0	6	0	9	2.30259	1		55000	10.9151	10000	9.21034	78000	0	78000	11.2645
20	1	10522.7	10028603	29496	8.93	1.36	30.4	0.0447368	339.5	11576281	16.2645	1.15433	8389787	7211862	15.7912	0.719129	142	0.418262	2	1	1	4	3		1	0	45	3.80666	14.4907	3	0	6	0	9	2.30259	1		39000	10.5713	11000	9.30565	25000	0	25000	10.1267
20	1	10522.7	10028603	29496	8.93	1.36	30.4	0.0447368	339.5	11576281	16.2645	1.15433	8389787	7211862	15.7912	0.719129	142	0.418262	2	1	1	1	1		1	0	46	3.82864	14.6585	3	0	6	0	6	1.94591	3		70000	11.1563	10000	9.21034	39500	0	39500	10.5841
20	1	10522.7	10028603	29496	8.93	1.36	30.4	0.0447368	339.5	11576281	16.2645	1.15433	8389787	7211862	15.7912	0.719129	142	0.418262	2	1	1	4	3		1	0	29	3.3673	11.3387	3	0	6	0	9	2.30259	1		30000	10.309	15000	9.61581	13100	0	13100	9.48044
20	1	10522.7	10028603	29496	8.93	1.36	30.4	0.0447368	339.5	11576281	16.2645	1.15433	8389787	7211862	15.7912	0.719129	142	0.418262	2	2	0	4	3		1	0	58	4.06044	16.4872	1	1	3	1	9	2.30259	3		60000	11.0021	34000	10.4341	142000		142000	11.8636
20	1	10522.7	10028603	29496	8.93	1.36	30.4	0.0447368	339.5	11576281	16.2645	1.15433	8389787	7211862	15.7912	0.719129	142	0.418262	2	1	1	4	3		1	0	47	3.85015	14.8236	3	0	6	0	4	1.60944	2		62000	11.0349	26000	10.1659	10000		10000	9.21044
20	1	10522.7	10028603	29496	8.93	1.36	30.4	0.0447368	339.5	11576281	16.2645	1.15433	8389787	7211862	15.7912	0.719129	142	0.418262	2	2	0	3	3		2	1	66	4.18965	17.5532	3	0	6	0	1	0.693147	3		8000	8.9872	8000	8.9872	2000		2000	7.6014
20	1	10522.7	10028603	29496	8.93	1.36	30.4	0.0447368	339.5	11576281	16.2645	1.15433	8389787	7211862	15.7912	0.719129	142	0.418262	2	1	1	3	3		1	0	70	4.2485	18.0497	3	0	6	0	2	1.09861	3		30000	10.309	48500	10.7893	3500		3500	8.1608
20	1	10522.7	10028603	29496	8.93	1.36	30.4	0.0447368	339.5	11576281	16.2645	1.15433	8389787	7211862	15.7912	0.719129	142	0.418262	2	2	0	4	1		1	0	39	3.66356	13.4217	3	0	6	0	6	1.94591	2		50000	10.8198	20000	9.90349	60000		60000	11.0021
20	1	10522.7	10028603	29496	8.93	1.36	30.4	0.0447368	339.5	11576281	16.2645	1.15433	8389787	7211862	15.7912	0.719129	142	0.418262	2	1	1	5	3		1	0	47	3.85015	14.8236	3	0	6	0	9	2.30259	1		48000	10.779	45000	10.7144	107000		107000	11.5806
20	1	10522.7	10028603	29496	8.93	1.36	30.4	0.0447368	339.5	11576281	16.2645	1.15433	8389787	7211862	15.7912	0.719129	142	0.418262	2	2	0	4	2		1	0	56	4.02535	16.2035	3	0	6	0	3	1.38629	2		50000	10.8198	40000	10.5966	10000		10000	9.21044
20	1	10522.7	10028603	29496	8.93	1.36	30.4	0.0447368	339.5	11576281	16.2645	1.15433	8389787	7211862	15.7912	0.719129	142	0.418262	1	2	1	3	3		1	0	62	4.12713	17.0332	3	0	6	0	0	0	2		47000	10.7579	38000	10.5453	5000		5000	8.51739
20	1	10522.7	10028603	29496	8.93	1.36	30.4	0.0447368	339.5	11576281	16.2645	1.15433	8389787	7211862	15.7912	0.719129	142	0.418262	1	1	1	2	1		1	0	35	3.55535	12.6405	3	0	6	0	6	1.94591	2		54000	10.8967	30000	10.309	35000		35000	10.4631
20	1	10522.7	10028603	29496	8.93	1.36	30.4	0.0447368	339.5	11576281	16.2645	1.15433	8389787	7211862	15.7912	0.719129	142	0.418262	2	1	1	2	1		1	0	46	3.82864	14.6585	3	0	6	0	6	1.94591	2		62000	11.0349	70000	11.1563	39000		39000	10.5713
20	1	10522.7	10028603	29496	8.93	1.36	30.4	0.0447368	339.5	11576281	16.2645	1.15433	8389787	7211862	15.7912	0.719129	142	0.418262	2	1	1	3	2		1	0	57	4.04305	16.3463	3	0	6	0	6	1.94591	2		71000	11.1704	35000	10.4631	20800		20800	9.94276
20	1	10522.7	10028603	29496	8.93	1.36	30.4	0.0447368	339.5	11576281	16.2645	1.15433	8389787	7211862	15.7912	0.719129	142	0.418262	2	2	0	4	3		1	0	65	4.17439	17.4255	3	0	6	0	4	1.60944	4		7000	8.85367	8400	9.03599	1400		1400	7.24494
21	1	10522.7	7751057	27682	7.75	1.02	27.2	0.0375	279.9	12058000	16.3052	1.55566	7952000	7315000	15.8054	0.943742	84	0.300107	2	2	0	4	2		1	0	47	3.85015	14.8236	3	0	6	0	9	2.30259	2		80000	11.2898	40000	10.5966	240000	0	240000	12.3884
21	1	10522.7	7751057	27682	7.75	1.02	27.2	0.0375	279.9	12058000	16.3052	1.55566	7952000	7315000	15.8054	0.943742	84	0.300107	2	1	1	4	3		1	0	46	3.82864	14.6585	3	0	6	0	9	2.30259	2		80000	11.2898	20000	9.90349	50000	0	50000	10.8198
21	1	10522.7	7751057	27682	7.75	1.02	27.2	0.0375	279.9	12058000	16.3052	1.55566	7952000	7315000	15.8054	0.943742	84	0.300107	2	2	0	4	3		1	0	45	3.80666	14.4907	3	0	6	0	6	1.94591	2		35000	10.4631	15000	9.61581	30000	0	30000	10.309
21	1	10522.7	7751057	27682	7.75	1.02	27.2	0.0375	279.9	12058000	16.3052	1.55566	7952000	7315000	15.8054	0.943742	84	0.300107	2	1	1	4	3		1	0	46	3.82864	14.6585	3	0	6	0	1	0.693147	5		10000	9.21034	10000	9.21034	2000	0	2000	7.6014
21	1	10522.7	7751057	27682	7.75	1.02	27.2	0.0375	279.9	12058000	16.3052	1.55566	7952000	7315000	15.8054	0.943742	84	0.300107	2	1	1	4	3		1	0	46	3.82864	14.6585	3	0	6	0	6	1.94591	4		20000	9.90349	25000	10.1266	2500	0	2500	7.82445
21	1	10522.7	7751057	27682	7.75	1.02	27.2	0.0375	279.9	12058000	16.3052	1.55566	7952000	7315000	15.8054	0.943742	84	0.300107	2	2	0	5	3		1	0	64	4.15888	17.2963	3	0	6	0	2	1.09861	2		4000	8.29405	15000	9.61581	1000	0	1000	6.90875
21	1	10522.7	7751057	27682	7.75	1.02	27.2	0.0375	279.9	12058000	16.3052	1.55566	7952000	7315000	15.8054	0.943742	84	0.300107	2	2	0	5	2		1	0	63	4.14313	17.1656	3	0	6	0	9	2.30259	2		40000	10.5966	30000	10.309	50000	0	50000	10.8198
21	1	10522.7	7751057	27682	7.75	1.02	27.2	0.0375	279.9	12058000	16.3052	1.55566	7952000	7315000	15.8054	0.943742	84	0.300107	1	2	1	5	4		1	0	52	3.95124	15.6123	3	0	6	0	12	2.56495	2		50000	10.8198	20000	9.90349	30000	0	30000	10.309
21	1	10522.7	7751057	27682	7.75	1.02	27.2	0.0375	279.9	12058000	16.3052	1.55566	7952000	7315000	15.8054	0.943742	84	0.300107	2	1	1	3	3		1	0	48	3.8712	14.9862	3	0	6	0	9	2.30259	3		35000	10.4631	20000	9.90349	4000	0	4000	8.2943
21	1	10522.7	7751057	27682	7.75	1.02	27.2	0.0375	279.9	12058000	16.3052	1.55566	7952000	7315000	15.8054	0.943742	84	0.300107	2	1	1	3	1		1	0	46	3.82864	14.6585	3	0	6	0	3	1.38629	5		9000	9.10498	8500	9.04782	500	0	500	6.21661
21	1	10522.7	7751057	27682	7.75	1.02	27.2	0.0375	279.9	12058000	16.3052	1.55566	7952000	7315000	15.8054	0.943742	84	0.300107	2	2	0	5	3		1	0	51	3.93183	15.4593	3	0	6	0	7	2.07944	5		14500	9.5819	9000	9.10498	800	0	800	6.68586
21	1	10522.7	7751057	27682	7.75	1.02	27.2	0.0375	279.9	12058000	16.3052	1.55566	7952000	7315000	15.8054	0.943742	84	0.300107	2	2	0	5	6		1	0	57	4.04305	16.3463	3	0	6	0	6	1.94591	2		50000	10.8198	20000	9.90349	8000	0	8000	8.98732
21	1	10522.7	7751057	27682	7.75	1.02	27.2	0.0375	279.9	12058000	16.3052	1.55566	7952000	7315000	15.8054	0.943742	84	0.300107	2	1	1	5	3		1	0	55	4.00733	16.0587	3	0	6	0	6	1.94591	3		8500	9.04782	13500	9.51044	1000	0	1000	6.90875
21	1	10522.7	7751057	27682	7.75	1.02	27.2	0.0375	279.9	12058000	16.3052	1.55566	7952000	7315000	15.8054	0.943742	84	0.300107	2	1	1	5	2		1	0	56	4.02535	16.2035	3	0	6	0	9	2.30259	2		20000	9.90349	18000	9.79813	22000	0	22000	9.99884
21	1	10522.7	7751057	27682	7.75	1.02	27.2	0.0375	279.9	12058000	16.3052	1.55566	7952000	7315000	15.8054	0.943742	84	0.300107	2	2	0	4	4		1	0	56	4.02535	16.2035	3	0	6	0	9	2.30259	4		15806	9.66814	10000	9.21034	3500	0	3500	8.1608
21	1	10522.7	7751057	27682	7.75	1.02	27.2	0.0375	279.9	12058000	16.3052	1.55566	7952000	7315000	15.8054	0.943742	84	0.300107	2	1	1	3	3		1	0	36	3.58352	12.8416	3	0	6	0	6	1.94591	3		19000	9.85219	12000	9.39266	8000	0	8000	8.98732
21	1	10522.7	7751057	27682	7.75	1.02	27.2	0.0375	279.9	12058000	16.3052	1.55566	7952000	7315000	15.8054	0.943742	84	0.300107	2	2	0	4	3		2	1	48	3.8712	14.9862	3	0	6	0	4	1.60944	4		8000	8.9872	13000	9.4727	6000	0	6000	8.69968
21	1	10522.7	7751057	27682	7.75	1.02	27.2	0.0375	279.9	12058000	16.3052	1.55566	7952000	7315000	15.8054	0.943742	84	0.300107	2	2	0	4	6		2	1	62	4.12713	17.0332	3	0	6	0	6	1.94591	2		23000	10.0432	30000	10.309	2000	0	2000	7.6014
21	1	10522.7	7751057	27682	7.75	1.02	27.2	0.0375	279.9	12058000	16.3052	1.55566	7952000	7315000	15.8054	0.943742	84	0.300107	2	1	1	5	4		1	0	54	3.98898	15.912	3	0	6	0	6	1.94591	4		30000	10.309	30000	10.309	4000	0	4000	8.2943
21	1	10522.7	7751057	27682	7.75	1.02	27.2	0.0375	279.9	12058000	16.3052	1.55566	7952000	7315000	15.8054	0.943742	84	0.300107	2	2	0	5	4		2	1	67	4.20469	17.6794	3	0	6	0	6	1.94591	3		30000	10.309	20000	9.90349	10000		10000	9.21044
21	1	10522.7	7751057	27682	7.75	1.02	27.2	0.0375	279.9	12058000	16.3052	1.55566	7952000	7315000	15.8054	0.943742	84	0.300107	2	2	0	5	4		1	0	59	4.07754	16.6263	3	0	6	0	6	1.94591	2		40000	10.5966	10000	9.21034	30000		30000	10.309
21	1	10522.7	7751057	27682	7.75	1.02	27.2	0.0375	279.9	12058000	16.3052	1.55566	7952000	7315000	15.8054	0.943742	84	0.300107	2	2	0	5	4		1	0	61	4.11087	16.8993	3	0	6	0	9	2.30259	3		5000	8.51719	3000	8.00637	23000		23000	10.0433
21	1	10522.7	7751057	27682	7.75	1.02	27.2	0.0375	279.9	12058000	16.3052	1.55566	7952000	7315000	15.8054	0.943742	84	0.300107	2	2	0	5	4		1	0	79	4.36945	19.0921	1	1	6	0	9	2.30259	3		15000	9.61581	12000	9.39266	2000		2000	7.6014
21	1	10522.7	7751057	27682	7.75	1.02	27.2	0.0375	279.9	12058000	16.3052	1.55566	7952000	7315000	15.8054	0.943742	84	0.300107	2	2	0	5	4		1	0	67	4.20469	17.6794	1	1	6	0	9	2.30259	2		13000	9.4727	12000	9.39266	3500		3500	8.1608
21	1	10522.7	7751057	27682	7.75	1.02	27.2	0.0375	279.9	12058000	16.3052	1.55566	7952000	7315000	15.8054	0.943742	84	0.300107	2	2	0	5	4		1	0	36	3.58352	12.8416	3	0	6	0	6	1.94591	2		30000	10.309	15000	9.61581	20000		20000	9.90354
21	1	10522.7	7751057	27682	7.75	1.02	27.2	0.0375	279.9	12058000	16.3052	1.55566	7952000	7315000	15.8054	0.943742	84	0.300107	2	2	0	4	2		1	0	62	4.12713	17.0332	3	0	6	0	9	2.30259	3		26000	10.1659	18000	9.79813	45000	0	45000	10.7144
21	1	10522.7	7751057	27682	7.75	1.02	27.2	0.0375	279.9	12058000	16.3052	1.55566	7952000	7315000	15.8054	0.943742	84	0.300107	2	2	0	4	2		2	1	50	3.91202	15.3039	3	0	6	0	12	2.56495	2		50000	10.8198	35000	10.4631	74000	0	74000	11.2118
21	1	10522.7	7751057	27682	7.75	1.02	27.2	0.0375	279.9	12058000	16.3052	1.55566	7952000	7315000	15.8054	0.943742	84	0.300107	2	1	1	3	6		1	0	49	3.89182	15.1463	3	0	6	0	9	2.30259	4		25000	10.1266	30000	10.309	26000	0	26000	10.1659
21	1	10522.7	7751057	27682	7.75	1.02	27.2	0.0375	279.9	12058000	16.3052	1.55566	7952000	7315000	15.8054	0.943742	84	0.300107	2	2	0	4	2		1	0	56	4.02535	16.2035	3	0	6	0	9	2.30259	2		42000	10.6454	21000	9.95228	65000	0	65000	11.0822
21	1	10522.7	7751057	27682	7.75	1.02	27.2	0.0375	279.9	12058000	16.3052	1.55566	7952000	7315000	15.8054	0.943742	84	0.300107	2	2	0	4	2		1	0	82	4.40672	19.4192	3	0	6	0	6	1.94591	3		2600	7.86327	5000	8.51719	1000	0	1000	6.90875
21	1	10522.7	7751057	27682	7.75	1.02	27.2	0.0375	279.9	12058000	16.3052	1.55566	7952000	7315000	15.8054	0.943742	84	0.300107	2	2	0	4	2		1	0	27	3.29584	10.8625	3	0	6	0	9	2.30259	3		30000	10.309	27000	10.2036	17000	0	17000	9.74103
21	1	10522.7	7751057	27682	7.75	1.02	27.2	0.0375	279.9	12058000	16.3052	1.55566	7952000	7315000	15.8054	0.943742	84	0.300107	2	1	1	4	3		2	1	61	4.11087	16.8993	3	0	6	0	6	1.94591	3		20000	9.90349	16600	9.71716	0	0	0	0
21	1	10522.7	7751057	27682	7.75	1.02	27.2	0.0375	279.9	12058000	16.3052	1.55566	7952000	7315000	15.8054	0.943742	84	0.300107	2	1	1	3	2		1	0	43	3.7612	14.1466	3	0	6	0	12	2.56495	2		50000	10.8198	60000	11.0021	45000	0	45000	10.7144
21	1	10522.7	7751057	27682	7.75	1.02	27.2	0.0375	279.9	12058000	16.3052	1.55566	7952000	7315000	15.8054	0.943742	84	0.300107	2	2	0	3	2		1	0	59	4.07754	16.6263	3	0	6	0	6	1.94591	3		50000	10.8198	35000	10.4631	55000	0	55000	10.9151
21	1	10522.7	7751057	27682	7.75	1.02	27.2	0.0375	279.9	12058000	16.3052	1.55566	7952000	7315000	15.8054	0.943742	84	0.300107	2	2	0	6	6		1	0	43	3.7612	14.1466	3	0	6	0	9	2.30259	3		35000	10.4631	30000	10.309	27000	0	27000	10.2036
21	1	10522.7	7751057	27682	7.75	1.02	27.2	0.0375	279.9	12058000	16.3052	1.55566	7952000	7315000	15.8054	0.943742	84	0.300107	2	2	0	3	2		1	0	44	3.78419	14.3201	3	0	6	0	6	1.94591	1		20000	9.90349	14000	9.54681	8000	0	8000	8.98732
21	1	10522.7	7751057	27682	7.75	1.02	27.2	0.0375	279.9	12058000	16.3052	1.55566	7952000	7315000	15.8054	0.943742	84	0.300107	2	1	1	4	6		1	0	44	3.78419	14.3201	3	0	6	0	6	1.94591	4		15000	9.61581	8000	8.9872	5000	0	5000	8.51739
21	1	10522.7	7751057	27682	7.75	1.02	27.2	0.0375	279.9	12058000	16.3052	1.55566	7952000	7315000	15.8054	0.943742	84	0.300107	2	2	0	5	3		1	0	79	4.36945	19.0921	3	0	6	0	6	1.94591	3		2000	7.6009	7000	8.85367	1000	0	1000	6.90875
21	1	10522.7	7751057	27682	7.75	1.02	27.2	0.0375	279.9	12058000	16.3052	1.55566	7952000	7315000	15.8054	0.943742	84	0.300107	2	1	1	3	2		1	0	64	4.15888	17.2963	3	0	6	0	6	1.94591	4		20000	9.90349	15000	9.61581	40000	0	40000	10.5967
21	1	10522.7	7751057	27682	7.75	1.02	27.2	0.0375	279.9	12058000	16.3052	1.55566	7952000	7315000	15.8054	0.943742	84	0.300107	2	1	1	4	6		1	0	45	3.80666	14.4907	3	0	6	0	6	1.94591	2		30000	10.309	30000	10.309	10000	0	10000	9.21044
21	1	10522.7	7751057	27682	7.75	1.02	27.2	0.0375	279.9	12058000	16.3052	1.55566	7952000	7315000	15.8054	0.943742	84	0.300107	2	2	0	4	5		1	0	50	3.91202	15.3039	3	0	6	0	6	1.94591	1		30000	10.309	20000	9.90349	15000	0	15000	9.61587
21	1	10522.7	7751057	27682	7.75	1.02	27.2	0.0375	279.9	12058000	16.3052	1.55566	7952000	7315000	15.8054	0.943742	84	0.300107	2	1	1	4	3		1	0	59	4.07754	16.6263	3	0	6	0	6	1.94591	4		4500	8.41183	7000	8.85367	500	0	500	6.21661
21	1	10522.7	7751057	27682	7.75	1.02	27.2	0.0375	279.9	12058000	16.3052	1.55566	7952000	7315000	15.8054	0.943742	84	0.300107	2	2	0	4	4		1	0	62	4.12713	17.0332	3	0	6	0	6	1.94591	1		15000	9.61581	10000	9.21034	4000	0	4000	8.2943
21	1	10522.7	7751057	27682	7.75	1.02	27.2	0.0375	279.9	12058000	16.3052	1.55566	7952000	7315000	15.8054	0.943742	84	0.300107	2	1	1	5	4		1	0	48	3.8712	14.9862	3	0	6	0	6	1.94591	2		30000	10.309	40000	10.5966	2000	0	2000	7.6014
21	1	10522.7	7751057	27682	7.75	1.02	27.2	0.0375	279.9	12058000	16.3052	1.55566	7952000	7315000	15.8054	0.943742	84	0.300107	1	1	1	5	3		1	0	71	4.26268	18.1704	3	0	6	0	6	1.94591	3		20000	9.90349	40000	10.5966	600	0	600	6.39859
21	1	10522.7	7751057	27682	7.75	1.02	27.2	0.0375	279.9	12058000	16.3052	1.55566	7952000	7315000	15.8054	0.943742	84	0.300107	2	2	0	4	4		1	0	49	3.89182	15.1463	3	0	6	0	9	2.30259	3		15000	9.61581	30000	10.309	21000	0	21000	9.95233
21	1	10522.7	7751057	27682	7.75	1.02	27.2	0.0375	279.9	12058000	16.3052	1.55566	7952000	7315000	15.8054	0.943742	84	0.300107	2	1	1	4	3		1	0	46	3.82864	14.6585	3	0	6	0	6	1.94591	3		20000	9.90349	20000	9.90349	1000	0	1000	6.90875
21	1	10522.7	7751057	27682	7.75	1.02	27.2	0.0375	279.9	12058000	16.3052	1.55566	7952000	7315000	15.8054	0.943742	84	0.300107	2	2	0	4	3		1	0	51	3.93183	15.4593	3	0	6	0	9	2.30259	2		40000	10.5966	80000	11.2898	123000	0	123000	11.7199
21	1	10522.7	7751057	27682	7.75	1.02	27.2	0.0375	279.9	12058000	16.3052	1.55566	7952000	7315000	15.8054	0.943742	84	0.300107	1	1	1	4	3		1	0	51	3.93183	15.4593	3	0	6	0	6	1.94591	1		12000	9.39266	8000	8.9872	100	0	100	4.61512
21	1	10522.7	7751057	27682	7.75	1.02	27.2	0.0375	279.9	12058000	16.3052	1.55566	7952000	7315000	15.8054	0.943742	84	0.300107	2	2	0	4	1		1	0	54	3.98898	15.912	3	0	6	0	9	2.30259	2		11000	9.30565	9000	9.10498	500	0	500	6.21661
21	1	10522.7	7751057	27682	7.75	1.02	27.2	0.0375	279.9	12058000	16.3052	1.55566	7952000	7315000	15.8054	0.943742	84	0.300107	2	1	1	3	6		1	0	74	4.30407	18.525	1	1	6	0	0	0	5		20000	9.90349	50000	10.8198	0	0	0	0
21	1	10522.7	7751057	27682	7.75	1.02	27.2	0.0375	279.9	12058000	16.3052	1.55566	7952000	7315000	15.8054	0.943742	84	0.300107	2	1	1	3	3		1	0	80	4.38203	19.2022	3	0	6	0	6	1.94591	3		5000	8.51719	5000	8.51719	0	0	0	0
21	1	10522.7	7751057	27682	7.75	1.02	27.2	0.0375	279.9	12058000	16.3052	1.55566	7952000	7315000	15.8054	0.943742	84	0.300107	2	2	0	4	6		1	0	38	3.63759	13.232	3	0	6	0	9	2.30259	1		30000	10.309	15000	9.61581	0	0	0	0
21	1	10522.7	7751057	27682	7.75	1.02	27.2	0.0375	279.9	12058000	16.3052	1.55566	7952000	7315000	15.8054	0.943742	84	0.300107	2	2	0	5	3		1	0	51	3.93183	15.4593	3	0	6	0	10	2.3979	3		54000	10.8967	45000	10.7144	9000	0	9000	9.10509
21	1	10522.7	7751057	27682	7.75	1.02	27.2	0.0375	279.9	12058000	16.3052	1.55566	7952000	7315000	15.8054	0.943742	84	0.300107	2	2	0	3	3		1	0	61	4.11087	16.8993	3	0	6	0	9	2.30259	3		20000	9.90349	17000	9.74097	3000	0	3000	8.0067
21	1	10522.7	7751057	27682	7.75	1.02	27.2	0.0375	279.9	12058000	16.3052	1.55566	7952000	7315000	15.8054	0.943742	84	0.300107	2	2	0	3	3		1	0	77	4.34381	18.8686	3	0	6	0	9	2.30259	4		70000	11.1563	55000	10.9151	15000	0	15000	9.61587
21	1	10522.7	7751057	27682	7.75	1.02	27.2	0.0375	279.9	12058000	16.3052	1.55566	7952000	7315000	15.8054	0.943742	84	0.300107	2	2	0	3	3		1	0	67	4.20469	17.6794	3	0	6	0	9	2.30259	3		45000	10.7144	40000	10.5966	5000	0	5000	8.51739
21	1	10522.7	7751057	27682	7.75	1.02	27.2	0.0375	279.9	12058000	16.3052	1.55566	7952000	7315000	15.8054	0.943742	84	0.300107	2	2	0	3	3		1	0	43	3.7612	14.1466	3	0	6	0	6	1.94591	1		60000	11.0021	53000	10.878	7000	0	7000	8.85381
21	1	10522.7	7751057	27682	7.75	1.02	27.2	0.0375	279.9	12058000	16.3052	1.55566	7952000	7315000	15.8054	0.943742	84	0.300107	2	2	0	3	3		1	0	64	4.15888	17.2963	3	0	6	0	9	2.30259	3		8000	8.9872	7000	8.85367	1200	0	1200	7.09091
21	1	10522.7	7751057	27682	7.75	1.02	27.2	0.0375	279.9	12058000	16.3052	1.55566	7952000	7315000	15.8054	0.943742	84	0.300107	2	2	0	3	3		1	0	52	3.95124	15.6123	1	1	6	0	12	2.56495	1		55000	10.9151	43000	10.669	12000	0	12000	9.39275
21	1	10522.7	7751057	27682	7.75	1.02	27.2	0.0375	279.9	12058000	16.3052	1.55566	7952000	7315000	15.8054	0.943742	84	0.300107	2	2	0	5	3		1	0	44	3.78419	14.3201	3	0	6	0	9	2.30259	2		54000	10.8967	47000	10.7579	7000	0	7000	8.85381
21	1	10522.7	7751057	27682	7.75	1.02	27.2	0.0375	279.9	12058000	16.3052	1.55566	7952000	7315000	15.8054	0.943742	84	0.300107	2	2	0	4	3		1	0	46	3.82864	14.6585	3	0	6	0	4	1.60944	1		38000	10.5453	25000	10.1266	13000	0	13000	9.47278
21	1	10522.7	7751057	27682	7.75	1.02	27.2	0.0375	279.9	12058000	16.3052	1.55566	7952000	7315000	15.8054	0.943742	84	0.300107	2	2	0	4	4		1	0	61	4.11087	16.8993	3	0	6	0	5	1.79176	3		55000	10.9151	45000	10.7144	19500	0	19500	9.87822
21	1	10522.7	7751057	27682	7.75	1.02	27.2	0.0375	279.9	12058000	16.3052	1.55566	7952000	7315000	15.8054	0.943742	84	0.300107	2	2	0	4	4		1	0	42	3.73767	13.9702	3	0	6	0	6	1.94591	1		65000	11.0821	35000	10.4631	104500	0	104500	11.557
21	1	10522.7	7751057	27682	7.75	1.02	27.2	0.0375	279.9	12058000	16.3052	1.55566	7952000	7315000	15.8054	0.943742	84	0.300107	2	2	0	4	4		1	0	41	3.71357	13.7906	3	0	6	0	7	2.07944	1		45000	10.7144	37000	10.5187	28500	0	28500	10.2577
21	1	10522.7	7751057	27682	7.75	1.02	27.2	0.0375	279.9	12058000	16.3052	1.55566	7952000	7315000	15.8054	0.943742	84	0.300107	2	2	0	5	4		1	0	61	4.11087	16.8993	3	0	6	0	4	1.60944	3		60000	11.0021	55000	10.9151	3500	0	3500	8.1608
21	1	10522.7	7751057	27682	7.75	1.02	27.2	0.0375	279.9	12058000	16.3052	1.55566	7952000	7315000	15.8054	0.943742	84	0.300107	2	2	0	4	4		1	0	79	4.36945	19.0921	3	0	6	0	0	0	2		7000	8.85367	6000	8.69951	8000	0	8000	8.98732
21	1	10522.7	7751057	27682	7.75	1.02	27.2	0.0375	279.9	12058000	16.3052	1.55566	7952000	7315000	15.8054	0.943742	84	0.300107	2	2	0	4	4		1	0	38	3.63759	13.232	3	0	6	0	6	1.94591	1		30000	10.309	28000	10.24	34200	0	34200	10.44
21	1	10522.7	7751057	27682	7.75	1.02	27.2	0.0375	279.9	12058000	16.3052	1.55566	7952000	7315000	15.8054	0.943742	84	0.300107	2	2	0	4	4		2	1	62	4.12713	17.0332	3	0	6	0	6	1.94591	2		15000	9.61581	15000	9.61581	4000	0	4000	8.2943
21	1	10522.7	7751057	27682	7.75	1.02	27.2	0.0375	279.9	12058000	16.3052	1.55566	7952000	7315000	15.8054	0.943742	84	0.300107	2	2	0	4	4		1	0	51	3.93183	15.4593	3	0	6	0	6	1.94591	1		65000	11.0821	40000	10.5966	38500	0	38500	10.5584
21	1	10522.7	7751057	27682	7.75	1.02	27.2	0.0375	279.9	12058000	16.3052	1.55566	7952000	7315000	15.8054	0.943742	84	0.300107	2	2	0	4	3		1	0	63	4.14313	17.1656	3	0	6	0	0	0	3		14000	9.54681	10000	9.21034	7000	0	7000	8.85381
21	1	10522.7	7751057	27682	7.75	1.02	27.2	0.0375	279.9	12058000	16.3052	1.55566	7952000	7315000	15.8054	0.943742	84	0.300107	2	2	0	4	4		1	0	27	3.29584	10.8625	3	0	6	0	9	2.30259	1		65000	11.0821	20000	9.90349	55000	0	55000	10.9151
21	1	10522.7	7751057	27682	7.75	1.02	27.2	0.0375	279.9	12058000	16.3052	1.55566	7952000	7315000	15.8054	0.943742	84	0.300107	2	2	0	4	4		1	0	41	3.71357	13.7906	3	0	6	0	6	1.94591	1		50000	10.8198	35000	10.4631	35500	0	35500	10.4773
21	1	10522.7	7751057	27682	7.75	1.02	27.2	0.0375	279.9	12058000	16.3052	1.55566	7952000	7315000	15.8054	0.943742	84	0.300107	2	2	0	5	5		1	0	59	4.07754	16.6263	3	0	6	0	8	2.19722	2		18000	9.79813	13000	9.4727	25000	0	25000	10.1267
21	1	10522.7	7751057	27682	7.75	1.02	27.2	0.0375	279.9	12058000	16.3052	1.55566	7952000	7315000	15.8054	0.943742	84	0.300107	2	2	0	5	5		1	0	77	4.34381	18.8686	3	0	6	0	6	1.94591	3		10000	9.21034	8000	8.9872	11000	0	11000	9.30574
21	1	10522.7	7751057	27682	7.75	1.02	27.2	0.0375	279.9	12058000	16.3052	1.55566	7952000	7315000	15.8054	0.943742	84	0.300107	2	1	1	4	4		1	0	61	4.11087	16.8993	3	0	6	0	6	1.94591	3		14000	9.54681	15000	9.61581	15000	0	15000	9.61587
21	1	10522.7	7751057	27682	7.75	1.02	27.2	0.0375	279.9	12058000	16.3052	1.55566	7952000	7315000	15.8054	0.943742	84	0.300107	2	1	1	5	5		1	0	83	4.41884	19.5262	3	0	6	0	0	0	3		20000	9.90349	25000	10.1266	6000	0	6000	8.69968
21	1	10522.7	7751057	27682	7.75	1.02	27.2	0.0375	279.9	12058000	16.3052	1.55566	7952000	7315000	15.8054	0.943742	84	0.300107	2	2	0	6	6		1	0	69	4.23411	17.9277	3	0	6	0	6	1.94591	4		9000	9.10498	9000	9.10498	500	0	500	6.21661
21	1	10522.7	7751057	27682	7.75	1.02	27.2	0.0375	279.9	12058000	16.3052	1.55566	7952000	7315000	15.8054	0.943742	84	0.300107	2	2	0	4	4		1	0	72	4.27667	18.2899	3	0	6	0	6	1.94591	3		4000	8.29405	2500	7.82405	500	0	500	6.21661
21	1	10522.7	7751057	27682	7.75	1.02	27.2	0.0375	279.9	12058000	16.3052	1.55566	7952000	7315000	15.8054	0.943742	84	0.300107	2	2	0	4	4		1	0	67	4.20469	17.6794	3	0	6	0	9	2.30259	3		4000	8.29405	4000	8.29405	3000	0	3000	8.0067
21	1	10522.7	7751057	27682	7.75	1.02	27.2	0.0375	279.9	12058000	16.3052	1.55566	7952000	7315000	15.8054	0.943742	84	0.300107	2	1	1	6	6		1	0	65	4.17439	17.4255	3	0	6	0	6	1.94591	4		3500	8.16052	4000	8.29405	200	0	200	5.3033
21	1	10522.7	7751057	27682	7.75	1.02	27.2	0.0375	279.9	12058000	16.3052	1.55566	7952000	7315000	15.8054	0.943742	84	0.300107	2	2	0	6	6		1	0	71	4.26268	18.1704	3	0	6	0	0	0	4		4000	8.29405	3500	8.16052	500	0	500	6.21661
21	1	10522.7	7751057	27682	7.75	1.02	27.2	0.0375	279.9	12058000	16.3052	1.55566	7952000	7315000	15.8054	0.943742	84	0.300107	2	2	0	5	5		1	0	73	4.29046	18.408	3	0	6	0	5	1.79176	2		8000	8.9872	6000	8.69951	2000	0	2000	7.6014
21	1	10522.7	7751057	27682	7.75	1.02	27.2	0.0375	279.9	12058000	16.3052	1.55566	7952000	7315000	15.8054	0.943742	84	0.300107	2	2	0	4	4		1	0	49	3.89182	15.1463	3	0	6	0	9	2.30259	2		30000	10.309	30000	10.309	4000	0	4000	8.2943
21	1	10522.7	7751057	27682	7.75	1.02	27.2	0.0375	279.9	12058000	16.3052	1.55566	7952000	7315000	15.8054	0.943742	84	0.300107	2	2	0	4	4		1	0	59	4.07754	16.6263	1	1	6	0	6	1.94591	3		30000	10.309	30000	10.309	3000	0	3000	8.0067
21	1	10522.7	7751057	27682	7.75	1.02	27.2	0.0375	279.9	12058000	16.3052	1.55566	7952000	7315000	15.8054	0.943742	84	0.300107	2	2	0	5	4		2	1	65	4.17439	17.4255	3	0	6	0	6	1.94591	3		3000	8.00637	10000	9.21034	200	0	200	5.3033
21	1	10522.7	7751057	27682	7.75	1.02	27.2	0.0375	279.9	12058000	16.3052	1.55566	7952000	7315000	15.8054	0.943742	84	0.300107	2	2	0	4	4		1	0	49	3.89182	15.1463	3	0	6	0	9	2.30259	3		30000	10.309	30000	10.309	2000	0	2000	7.6014
21	1	10522.7	7751057	27682	7.75	1.02	27.2	0.0375	279.9	12058000	16.3052	1.55566	7952000	7315000	15.8054	0.943742	84	0.300107	2	2	0	4	4		1	0	62	4.12713	17.0332	3	0	6	0	6	1.94591	3		10000	9.21034	10000	9.21034	200	0	200	5.3033
21	1	10522.7	7751057	27682	7.75	1.02	27.2	0.0375	279.9	12058000	16.3052	1.55566	7952000	7315000	15.8054	0.943742	84	0.300107	2	2	0	4	4		1	0	38	3.63759	13.232	3	0	6	0	9	2.30259	3		20000	9.90349	25000	10.1266	3000	0	3000	8.0067
21	1	10522.7	7751057	27682	7.75	1.02	27.2	0.0375	279.9	12058000	16.3052	1.55566	7952000	7315000	15.8054	0.943742	84	0.300107	2	2	0	4	4		1	0	55	4.00733	16.0587	1	1	6	0	9	2.30259	3		15000	9.61581	20000	9.90349	7000	0	7000	8.85381
21	1	10522.7	7751057	27682	7.75	1.02	27.2	0.0375	279.9	12058000	16.3052	1.55566	7952000	7315000	15.8054	0.943742	84	0.300107	2	2	0	4	4		1	0	58	4.06044	16.4872	1	1	6	0	6	1.94591	3		20000	9.90349	20000	9.90349	2000	0	2000	7.6014
21	1	10522.7	7751057	27682	7.75	1.02	27.2	0.0375	279.9	12058000	16.3052	1.55566	7952000	7315000	15.8054	0.943742	84	0.300107	2	2	0	4	4		1	0	40	3.68888	13.6078	3	0	6	0	9	2.30259	2		35000	10.4631	35000	10.4631	4000	0	4000	8.2943
21	1	10522.7	7751057	27682	7.75	1.02	27.2	0.0375	279.9	12058000	16.3052	1.55566	7952000	7315000	15.8054	0.943742	84	0.300107	2	2	0	5	3		1	0	46	3.82864	14.6585	3	0	6	0	9	2.30259	1		50000	10.8198	30000	10.309	50000	0	50000	10.8198
21	1	10522.7	7751057	27682	7.75	1.02	27.2	0.0375	279.9	12058000	16.3052	1.55566	7952000	7315000	15.8054	0.943742	84	0.300107	2	2	0	5	3		1	0	66	4.18965	17.5532	3	0	6	0	6	1.94591	3		50000	10.8198	40000	10.5966	60000	0	60000	11.0021
21	1	10522.7	7751057	27682	7.75	1.02	27.2	0.0375	279.9	12058000	16.3052	1.55566	7952000	7315000	15.8054	0.943742	84	0.300107	2	2	0	5	3		1	0	61	4.11087	16.8993	3	0	6	0	6	1.94591	2		30000	10.309	15000	9.61581	2000	0	2000	7.6014
21	1	10522.7	7751057	27682	7.75	1.02	27.2	0.0375	279.9	12058000	16.3052	1.55566	7952000	7315000	15.8054	0.943742	84	0.300107	2	1	1	5	3		1	0	48	3.8712	14.9862	3	0	6	0	7	2.07944	1		55000	10.9151	25000	10.1266	8000	0	8000	8.98732
21	1	10522.7	7751057	27682	7.75	1.02	27.2	0.0375	279.9	12058000	16.3052	1.55566	7952000	7315000	15.8054	0.943742	84	0.300107	2	1	1	5	3		1	0	49	3.89182	15.1463	3	0	6	0	6	1.94591	1		50000	10.8198	20000	9.90349	8000	0	8000	8.98732
21	1	10522.7	7751057	27682	7.75	1.02	27.2	0.0375	279.9	12058000	16.3052	1.55566	7952000	7315000	15.8054	0.943742	84	0.300107	2	2	0	5	3		1	0	39	3.66356	13.4217	3	0	6	0	6	1.94591	1		20000	9.90349	20000	9.90349	65000	0	65000	11.0822
21	1	10522.7	7751057	27682	7.75	1.02	27.2	0.0375	279.9	12058000	16.3052	1.55566	7952000	7315000	15.8054	0.943742	84	0.300107	2	1	1	5	3		1	0	49	3.89182	15.1463	3	0	6	0	6	1.94591	2		27000	10.2036	20000	9.90349	2000	0	2000	7.6014
21	1	10522.7	7751057	27682	7.75	1.02	27.2	0.0375	279.9	12058000	16.3052	1.55566	7952000	7315000	15.8054	0.943742	84	0.300107	2	1	1	5	3		1	0	52	3.95124	15.6123	1	1	6	0	9	2.30259	2		70000	11.1563	20000	9.90349	0	0	0	0
22	1	13597.8	80701800	170978	6.63	3.09	128.1	0.0241218	472.2	112057765	18.5345	1.38854	40868404	81081412	18.211	1.0047	112	0.237188	2	2	0	4	3		1	0	49	3.89182	15.1463	3	0	6	0	8	2.19722	2		100000	11.5129	40000	10.5966	65000	0	65000	11.0822
22	1	13597.8	80701800	170978	6.63	3.09	128.1	0.0241218	472.2	112057765	18.5345	1.38854	40868404	81081412	18.211	1.0047	112	0.237188	2	2	0	4	3		1	0	62	4.12713	17.0332	3	0	6	0	8	2.19722	2		120000	11.6952	50000	10.8198	25000	0	25000	10.1267
22	1	13597.8	80701800	170978	6.63	3.09	128.1	0.0241218	472.2	112057765	18.5345	1.38854	40868404	81081412	18.211	1.0047	112	0.237188	2	2	0	4	2		1	0	65	4.17439	17.4255	3	0	6	0	8	2.19722	3		9000	9.10498	6500	8.77956	5000	0	5000	8.51739
22	1	13597.8	80701800	170978	6.63	3.09	128.1	0.0241218	472.2	112057765	18.5345	1.38854	40868404	81081412	18.211	1.0047	112	0.237188	2	2	0	4	3		1	0	52	3.95124	15.6123	3	0	6	0	8	2.19722	2		90000	11.4076	60000	11.0021	55000	0	55000	10.9151
22	1	13597.8	80701800	170978	6.63	3.09	128.1	0.0241218	472.2	112057765	18.5345	1.38854	40868404	81081412	18.211	1.0047	112	0.237188	2	2	0	4	3		1	0	68	4.21951	17.8042	3	0	6	0	8	2.19722	2		85000	11.3504	50000	10.8198	35000	0	35000	10.4631
22	1	13597.8	80701800	170978	6.63	3.09	128.1	0.0241218	472.2	112057765	18.5345	1.38854	40868404	81081412	18.211	1.0047	112	0.237188	2	2	0	4	3		1	0	61	4.11087	16.8993	3	0	6	0	8	2.19722	2		100000	11.5129	40000	10.5966	28000	0	28000	10.24
22	1	13597.8	80701800	170978	6.63	3.09	128.1	0.0241218	472.2	112057765	18.5345	1.38854	40868404	81081412	18.211	1.0047	112	0.237188	2	2	0	4	3		1	0	44	3.78419	14.3201	3	0	6	0	8	2.19722	2		80000	11.2898	55000	10.9151	43000	0	43000	10.669
22	1	13597.8	80701800	170978	6.63	3.09	128.1	0.0241218	472.2	112057765	18.5345	1.38854	40868404	81081412	18.211	1.0047	112	0.237188	2	2	0	4	3		1	0	44	3.78419	14.3201	3	0	6	0	8	2.19722	2		90000	11.4076	51000	10.8396	28500	0	28500	10.2577
22	1	13597.8	80701800	170978	6.63	3.09	128.1	0.0241218	472.2	112057765	18.5345	1.38854	40868404	81081412	18.211	1.0047	112	0.237188	2	2	0	4	3		1	0	50	3.91202	15.3039	3	0	6	0	8	2.19722	2		110000	11.6082	50000	10.8198	30000	0	30000	10.309
22	1	13597.8	80701800	170978	6.63	3.09	128.1	0.0241218	472.2	112057765	18.5345	1.38854	40868404	81081412	18.211	1.0047	112	0.237188	2	2	0	4	3		2	1	49	3.89182	15.1463	3	0	6	0	9	2.30259	2		80000	11.2898	30000	10.309	28000	0	28000	10.24
22	1	13597.8	80701800	170978	6.63	3.09	128.1	0.0241218	472.2	112057765	18.5345	1.38854	40868404	81081412	18.211	1.0047	112	0.237188	2	2	0	3	3		1	0	48	3.8712	14.9862	3	0	6	0	12	2.56495	2		70000	11.1563	32000	10.3735	58000	0	58000	10.9682
22	1	13597.8	80701800	170978	6.63	3.09	128.1	0.0241218	472.2	112057765	18.5345	1.38854	40868404	81081412	18.211	1.0047	112	0.237188	2	2	0	3	3		1	0	53	3.97029	15.7632	3	0	6	0	9	2.30259	3		90000	11.4076	20000	9.90349	107000	0	107000	11.5806
22	1	13597.8	80701800	170978	6.63	3.09	128.1	0.0241218	472.2	112057765	18.5345	1.38854	40868404	81081412	18.211	1.0047	112	0.237188	2	2	0	3	3		1	0	60	4.09434	16.7637	3	0	6	0	9	2.30259	3		51000	10.8396	26000	10.1659	75000	0	75000	11.2253
22	1	13597.8	80701800	170978	6.63	3.09	128.1	0.0241218	472.2	112057765	18.5345	1.38854	40868404	81081412	18.211	1.0047	112	0.237188	2	2	0	3	3		1	0	57	4.04305	16.3463	3	0	6	0	9	2.30259	2		120000	11.6952	65000	11.0821	28000	0	28000	10.24
22	1	13597.8	80701800	170978	6.63	3.09	128.1	0.0241218	472.2	112057765	18.5345	1.38854	40868404	81081412	18.211	1.0047	112	0.237188	2	2	0	4	3		1	0	49	3.89182	15.1463	3	0	6	0	9	2.30259	2		170000	12.0436	200000	12.2061	172000	0	172000	12.0553
22	1	13597.8	80701800	170978	6.63	3.09	128.1	0.0241218	472.2	112057765	18.5345	1.38854	40868404	81081412	18.211	1.0047	112	0.237188	2	2	0	4	3		1	0	73	4.29046	18.408	3	0	6	0	6	1.94591	3		21000	9.95228	11000	9.30565	38000	0	38000	10.5454
22	1	13597.8	80701800	170978	6.63	3.09	128.1	0.0241218	472.2	112057765	18.5345	1.38854	40868404	81081412	18.211	1.0047	112	0.237188	2	2	0	4	3		1	0	62	4.12713	17.0332	3	0	6	0	6	1.94591	2		55000	10.9151	38000	10.5453	208000	0	208000	12.2453
22	1	13597.8	80701800	170978	6.63	3.09	128.1	0.0241218	472.2	112057765	18.5345	1.38854	40868404	81081412	18.211	1.0047	112	0.237188	2	2	0	4	3		1	0	59	4.07754	16.6263	3	0	6	0	6	1.94591	4		90000	11.4076	40000	10.5966	18000	0	18000	9.79818
22	1	13597.8	80701800	170978	6.63	3.09	128.1	0.0241218	472.2	112057765	18.5345	1.38854	40868404	81081412	18.211	1.0047	112	0.237188	2	2	0	4	3		1	0	59	4.07754	16.6263	3	0	6	0	9	2.30259	3		110000	11.6082	36000	10.4913	80000	0	80000	11.2898
22	1	13597.8	80701800	170978	6.63	3.09	128.1	0.0241218	472.2	112057765	18.5345	1.38854	40868404	81081412	18.211	1.0047	112	0.237188	2	2	0	4	6		2	1	62	4.12713	17.0332	3	0	6	0	7	2.07944	3		30000	10.309	10000	9.21034	55100	0	55100	10.9169
22	1	13597.8	80701800	170978	6.63	3.09	128.1	0.0241218	472.2	112057765	18.5345	1.38854	40868404	81081412	18.211	1.0047	112	0.237188	2	2	0	6	6		1	0	55	4.00733	16.0587	3	0	6	0	9	2.30259	1		40000	10.5966	20000	9.90349	111000	0	111000	11.6173
22	1	13597.8	80701800	170978	6.63	3.09	128.1	0.0241218	472.2	112057765	18.5345	1.38854	40868404	81081412	18.211	1.0047	112	0.237188	2	2	0	4	6		1	0	56	4.02535	16.2035	3	0	6	0	7	2.07944	1		95000	11.4616	50000	10.8198	163500	0	163500	12.0046
22	1	13597.8	80701800	170978	6.63	3.09	128.1	0.0241218	472.2	112057765	18.5345	1.38854	40868404	81081412	18.211	1.0047	112	0.237188	2	2	0	6	6		1	0	52	3.95124	15.6123	3	0	6	0	6	1.94591	1		190000	12.1548	80000	11.2898	285000	0	285000	12.5602
22	1	13597.8	80701800	170978	6.63	3.09	128.1	0.0241218	472.2	112057765	18.5345	1.38854	40868404	81081412	18.211	1.0047	112	0.237188	2	2	0	6	6		1	0	64	4.15888	17.2963	3	0	6	0	6	1.94591	1		120000	11.6952	45000	10.7144	40000	0	40000	10.5967
22	1	13597.8	80701800	170978	6.63	3.09	128.1	0.0241218	472.2	112057765	18.5345	1.38854	40868404	81081412	18.211	1.0047	112	0.237188	2	2	0	4	6		1	0	63	4.14313	17.1656	1	1	6	0	3	1.38629	1		140000	11.8494	52000	10.859	230000	0	230000	12.3458
22	1	13597.8	80701800	170978	6.63	3.09	128.1	0.0241218	472.2	112057765	18.5345	1.38854	40868404	81081412	18.211	1.0047	112	0.237188	2	2	0	3	3		2	1	67	4.20469	17.6794	3	0	6	0	6	1.94591	1		100000	11.5129	40000	10.5966	75000	0	75000	11.2253
22	1	13597.8	80701800	170978	6.63	3.09	128.1	0.0241218	472.2	112057765	18.5345	1.38854	40868404	81081412	18.211	1.0047	112	0.237188	2	2	0	6	6		1	0	58	4.06044	16.4872	3	0	6	0	10	2.3979	1		180000	12.1007	65000	11.0821	310000	0	310000	12.6443
22	1	13597.8	80701800	170978	6.63	3.09	128.1	0.0241218	472.2	112057765	18.5345	1.38854	40868404	81081412	18.211	1.0047	112	0.237188	2	2	0	4	6		1	0	68	4.21951	17.8042	3	0	6	0	6	1.94591	1		60000	11.0021	31000	10.3417	100000	0	100000	11.5129
22	1	13597.8	80701800	170978	6.63	3.09	128.1	0.0241218	472.2	112057765	18.5345	1.38854	40868404	81081412	18.211	1.0047	112	0.237188	2	2	0	6	6		1	0	64	4.15888	17.2963	3	0	6	0	6	1.94591	1		45000	10.7144	15000	9.61581	98000	0	98000	11.4927
22	1	13597.8	80701800	170978	6.63	3.09	128.1	0.0241218	472.2	112057765	18.5345	1.38854	40868404	81081412	18.211	1.0047	112	0.237188	2	2	0	4	3		1	0	63	4.14313	17.1656	3	0	6	0	5	1.79176	4		73000	11.1982	32000	10.3735	143000	0	143000	11.8706
22	1	13597.8	80701800	170978	6.63	3.09	128.1	0.0241218	472.2	112057765	18.5345	1.38854	40868404	81081412	18.211	1.0047	112	0.237188	2	2	0	4	2		1	0	66	4.18965	17.5532	3	0	6	0	5	1.79176	1		146000	11.8914	70000	11.1563	235000	0	235000	12.3673
22	1	13597.8	80701800	170978	6.63	3.09	128.1	0.0241218	472.2	112057765	18.5345	1.38854	40868404	81081412	18.211	1.0047	112	0.237188	2	2	0	4	4		1	0	62	4.12713	17.0332	3	0	6	0	8	2.19722	1		110000	11.6082	54000	10.8967	194000	0	194000	12.1756
22	1	13597.8	80701800	170978	6.63	3.09	128.1	0.0241218	472.2	112057765	18.5345	1.38854	40868404	81081412	18.211	1.0047	112	0.237188	2	2	0	4	4		1	0	45	3.80666	14.4907	3	0	6	0	9	2.30259	1		120000	11.6952	71000	11.1704	200000	0	200000	12.2061
22	1	13597.8	80701800	170978	6.63	3.09	128.1	0.0241218	472.2	112057765	18.5345	1.38854	40868404	81081412	18.211	1.0047	112	0.237188	2	2	0	4	3		1	0	60	4.09434	16.7637	3	0	6	0	5	1.79176	1		72000	11.1844	25000	10.1266	165000	0	165000	12.0137
22	1	13597.8	80701800	170978	6.63	3.09	128.1	0.0241218	472.2	112057765	18.5345	1.38854	40868404	81081412	18.211	1.0047	112	0.237188	2	2	0	4	3		1	0	51	3.93183	15.4593	3	0	6	0	9	2.30259	1		150000	11.9184	70000	11.1563	225000	0	225000	12.3239
22	1	13597.8	80701800	170978	6.63	3.09	128.1	0.0241218	472.2	112057765	18.5345	1.38854	40868404	81081412	18.211	1.0047	112	0.237188	2	2	0	4	3		1	0	59	4.07754	16.6263	3	0	6	0	5	1.79176	1		360000	12.7939	190000	12.1548	415000	0	415000	12.936
22	1	13597.8	80701800	170978	6.63	3.09	128.1	0.0241218	472.2	112057765	18.5345	1.38854	40868404	81081412	18.211	1.0047	112	0.237188	2	2	0	3	4		1	0	57	4.04305	16.3463	3	0	6	0	7	2.07944	1		160000	11.9829	62000	11.0349	183000	0	183000	12.1172
22	1	13597.8	80701800	170978	6.63	3.09	128.1	0.0241218	472.2	112057765	18.5345	1.38854	40868404	81081412	18.211	1.0047	112	0.237188	2	2	0	4	4		1	0	62	4.12713	17.0332	1	1	6	0	7	2.07944	1		210000	12.2549	120000	11.6952	324000	0	324000	12.6885
22	1	13597.8	80701800	170978	6.63	3.09	128.1	0.0241218	472.2	112057765	18.5345	1.38854	40868404	81081412	18.211	1.0047	112	0.237188	2	2	0	4	3		1	0	57	4.04305	16.3463	3	0	6	0	7	2.07944	1		310000	12.6443	200000	12.2061	459000	0	459000	13.0368
22	1	13597.8	80701800	170978	6.63	3.09	128.1	0.0241218	472.2	112057765	18.5345	1.38854	40868404	81081412	18.211	1.0047	112	0.237188	2	2	0	4	2		2	1	59	4.07754	16.6263	3	0	6	0	6	1.94591	3		43000	10.669	24000	10.0858	124000	0	124000	11.728
22	1	13597.8	80701800	170978	6.63	3.09	128.1	0.0241218	472.2	112057765	18.5345	1.38854	40868404	81081412	18.211	1.0047	112	0.237188	2	2	0	4	3		1	0	65	4.17439	17.4255	3	0	6	0	6	1.94591	2		75000	11.2252	53000	10.878	257000	0	257000	12.4568
22	1	13597.8	80701800	170978	6.63	3.09	128.1	0.0241218	472.2	112057765	18.5345	1.38854	40868404	81081412	18.211	1.0047	112	0.237188	2	2	0	6	6		1	0	64	4.15888	17.2963	3	0	6	0	6	1.94591	2		80000	11.2898	30000	10.309	349000	0	349000	12.7628
22	1	13597.8	80701800	170978	6.63	3.09	128.1	0.0241218	472.2	112057765	18.5345	1.38854	40868404	81081412	18.211	1.0047	112	0.237188	2	2	0	3	3		1	0	77	4.34381	18.8686	3	0	6	0	6	1.94591	3		95000	11.4616	30000	10.309	193000	0	193000	12.1705
22	1	13597.8	80701800	170978	6.63	3.09	128.1	0.0241218	472.2	112057765	18.5345	1.38854	40868404	81081412	18.211	1.0047	112	0.237188	2	2	0	4	2		1	0	57	4.04305	16.3463	3	0	6	0	9	2.30259	3		200000	12.2061	45000	10.7144	967000	0	967000	13.782
22	1	13597.8	80701800	170978	6.63	3.09	128.1	0.0241218	472.2	112057765	18.5345	1.38854	40868404	81081412	18.211	1.0047	112	0.237188	2	2	0	3	2		1	0	59	4.07754	16.6263	3	0	6	0	9	2.30259	3		85000	11.3504	50000	10.8198	124000	0	124000	11.728
22	1	13597.8	80701800	170978	6.63	3.09	128.1	0.0241218	472.2	112057765	18.5345	1.38854	40868404	81081412	18.211	1.0047	112	0.237188	2	2	0	4	3		1	0	63	4.14313	17.1656	3	0	6	0	9	2.30259	3		90000	11.4076	51000	10.8396	206000	0	206000	12.2356
22	1	13597.8	80701800	170978	6.63	3.09	128.1	0.0241218	472.2	112057765	18.5345	1.38854	40868404	81081412	18.211	1.0047	112	0.237188	2	2	0	4	6		1	0	55	4.00733	16.0587	3	0	6	0	9	2.30259	2		40000	10.5966	10000	9.21034	167000	0	167000	12.0258
22	1	13597.8	80701800	170978	6.63	3.09	128.1	0.0241218	472.2	112057765	18.5345	1.38854	40868404	81081412	18.211	1.0047	112	0.237188	2	2	0	3	3		2	1	78	4.35671	18.9809	3	0	6	0	6	1.94591	4		80000	11.2898	42000	10.6454	170000	0	170000	12.0436
22	1	13597.8	80701800	170978	6.63	3.09	128.1	0.0241218	472.2	112057765	18.5345	1.38854	40868404	81081412	18.211	1.0047	112	0.237188	2	2	0	4	3		1	0	86	4.45435	19.8412	3	0	6	0	6	1.94591	3		67000	11.1124	49000	10.7996	205000	0	205000	12.2308
22	1	13597.8	80701800	170978	6.63	3.09	128.1	0.0241218	472.2	112057765	18.5345	1.38854	40868404	81081412	18.211	1.0047	112	0.237188	2	2	0	5	4		2	1	50	3.91202	15.3039	3	0	2	1	7	2.07944	1		126684	11.7495	45996	10.7363	230500		230500	12.348
22	1	13597.8	80701800	170978	6.63	3.09	128.1	0.0241218	472.2	112057765	18.5345	1.38854	40868404	81081412	18.211	1.0047	112	0.237188	2	2	0	4	3		1	0	73	4.29046	18.408	3	0	6	0	9	2.30259	3		50000	10.8198		#NUM!	20000		20000	9.90354
22	1	13597.8	80701800	170978	6.63	3.09	128.1	0.0241218	472.2	112057765	18.5345	1.38854	40868404	81081412	18.211	1.0047	112	0.237188	2	2	0	5	4		1	0	57	4.04305	16.3463	3	0	6	0	4	1.60944	5		130000	11.7753	40000	10.5966	120000		120000	11.6953
22	1	13597.8	80701800	170978	6.63	3.09	128.1	0.0241218	472.2	112057765	18.5345	1.38854	40868404	81081412	18.211	1.0047	112	0.237188	2	2	0	3	3		1	0	67	4.20469	17.6794	3	0	6	0	9	2.30259	5		24000	10.0858	15000	9.61581			0	0
22	1	13597.8	80701800	170978	6.63	3.09	128.1	0.0241218	472.2	112057765	18.5345	1.38854	40868404	81081412	18.211	1.0047	112	0.237188	2	2	0	4	3		1	0	44	3.78419	14.3201	3	0	6	0	9	2.30259	2		150000	11.9184	40000	10.5966			0	0
22	1	13597.8	80701800	170978	6.63	3.09	128.1	0.0241218	472.2	112057765	18.5345	1.38854	40868404	81081412	18.211	1.0047	112	0.237188	2	2	0	4	3		1	0	57	4.04305	16.3463	3	0	6	0	9	2.30259	2		150000	11.9184	30000	10.309	150000		150000	11.9184
22	1	13597.8	80701800	170978	6.63	3.09	128.1	0.0241218	472.2	112057765	18.5345	1.38854	40868404	81081412	18.211	1.0047	112	0.237188	2	2	0	4	3		2	1	35	3.55535	12.6405	3	0	6	0	6	1.94591	3		110000	11.6082	20000	9.90349	150000		150000	11.9184
22	1	13597.8	80701800	170978	6.63	3.09	128.1	0.0241218	472.2	112057765	18.5345	1.38854	40868404	81081412	18.211	1.0047	112	0.237188	2	2	0	4	3		1	0	39	3.66356	13.4217	3	0	6	0	9	2.30259	2		100000	11.5129	30000	10.309	100000		100000	11.5129
22	1	13597.8	80701800	170978	6.63	3.09	128.1	0.0241218	472.2	112057765	18.5345	1.38854	40868404	81081412	18.211	1.0047	112	0.237188	2	2	0	4	4		1	0	74	4.30407	18.525	1	1	6	0	15	2.77259	4		70000	11.1563	30000	10.309	200000		200000	12.2061
22	1	13597.8	80701800	170978	6.63	3.09	128.1	0.0241218	472.2	112057765	18.5345	1.38854	40868404	81081412	18.211	1.0047	112	0.237188	2	2	0	4	3		1	0	76	4.33073	18.7553	3	0	6	0	6	1.94591	4		35000	10.4631	15000	9.61581	20000		20000	9.90354
22	1	13597.8	80701800	170978	6.63	3.09	128.1	0.0241218	472.2	112057765	18.5345	1.38854	40868404	81081412	18.211	1.0047	112	0.237188	2	2	0	5	4		1	0	50	3.91202	15.3039	1	1	6	0	12	2.56495	1		320000	12.6761	80000	11.2898	1270000		1270000	14.0545
22	1	13597.8	80701800	170978	6.63	3.09	128.1	0.0241218	472.2	112057765	18.5345	1.38854	40868404	81081412	18.211	1.0047	112	0.237188	2	2	0	5	3		2	1	62	4.12713	17.0332	3	0	6	0	5	1.79176	2		80000	11.2898	40000	10.5966	133000		133000	11.7981
22	1	13597.8	80701800	170978	6.63	3.09	128.1	0.0241218	472.2	112057765	18.5345	1.38854	40868404	81081412	18.211	1.0047	112	0.237188	2	2	0	5	3		1	0	66	4.18965	17.5532	3	0	6	0	4	1.60944	1		28000	10.24	25000	10.1266	57000		57000	10.9508
22	1	13597.8	80701800	170978	6.63	3.09	128.1	0.0241218	472.2	112057765	18.5345	1.38854	40868404	81081412	18.211	1.0047	112	0.237188	2	2	0	5	3		1	0	64	4.15888	17.2963	3	0	6	0	4	1.60944	1		20000	9.90349	15000	9.61581	48500		48500	10.7893
22	1	13597.8	80701800	170978	6.63	3.09	128.1	0.0241218	472.2	112057765	18.5345	1.38854	40868404	81081412	18.211	1.0047	112	0.237188	2	2	0	5	3		1	0	33	3.49651	12.2256	3	0	6	0	12	2.56495	1		70000	11.1563	40000	10.5966	113000		113000	11.6352
22	1	13597.8	80701800	170978	6.63	3.09	128.1	0.0241218	472.2	112057765	18.5345	1.38854	40868404	81081412	18.211	1.0047	112	0.237188	2	2	0	5	3		1	0	54	3.98898	15.912	3	0	6	0	12	2.56495	2		146400	11.8941	89000	11.3964	175000		175000	12.0725
22	1	13597.8	80701800	170978	6.63	3.09	128.1	0.0241218	472.2	112057765	18.5345	1.38854	40868404	81081412	18.211	1.0047	112	0.237188	2	2	0	5	3		1	0	47	3.85015	14.8236	3	0	6	0	15	2.77259	1		210000	12.2549	100000	11.5129	250000		250000	12.4292
22	1	13597.8	80701800	170978	6.63	3.09	128.1	0.0241218	472.2	112057765	18.5345	1.38854	40868404	81081412	18.211	1.0047	112	0.237188	2	2	0	5	1		1	0	47	3.85015	14.8236	3	0	6	0	9	2.30259	1		60000	11.0021	38000	10.5453	72000		72000	11.1844
22	1	13597.8	80701800	170978	6.63	3.09	128.1	0.0241218	472.2	112057765	18.5345	1.38854	40868404	81081412	18.211	1.0047	112	0.237188	2	2	0	4	3		1	0	76	4.33073	18.7553	3	0	6	0	4	1.60944	1		12000	9.39266	20000	9.90349	7500		7500	8.92279
22	1	13597.8	80701800	170978	6.63	3.09	128.1	0.0241218	472.2	112057765	18.5345	1.38854	40868404	81081412	18.211	1.0047	112	0.237188	2	2	0	5	3		1	0	44	3.78419	14.3201	3	0	6	0	9	2.30259	1		90000	11.4076	40000	10.5966	115000		115000	11.6527
22	1	13597.8	80701800	170978	6.63	3.09	128.1	0.0241218	472.2	112057765	18.5345	1.38854	40868404	81081412	18.211	1.0047	112	0.237188	2	2	0	5	3		2	1	50	3.91202	15.3039	3	0	6	0	5	1.79176	1		90000	11.4076	42000	10.6454	100000		100000	11.5129
22	1	13597.8	80701800	170978	6.63	3.09	128.1	0.0241218	472.2	112057765	18.5345	1.38854	40868404	81081412	18.211	1.0047	112	0.237188	2	2	0	5	3		1	0	77	4.34381	18.8686	1	1	6	0	6	1.94591	1		30000	10.309	22000	9.9988	72000		72000	11.1844
22	1	13597.8	80701800	170978	6.63	3.09	128.1	0.0241218	472.2	112057765	18.5345	1.38854	40868404	81081412	18.211	1.0047	112	0.237188	2	2	0	5	3		1	0	49	3.89182	15.1463	3	0	6	0	9	2.30259	1		100000	11.5129	70000	11.1563	210000		210000	12.2549
22	1	13597.8	80701800	170978	6.63	3.09	128.1	0.0241218	472.2	112057765	18.5345	1.38854	40868404	81081412	18.211	1.0047	112	0.237188	2	2	0	5	4		1	0	51	3.93183	15.4593	3	0	6	0	12	2.56495	2		250000	12.4292	80000	11.2898	536000		536000	13.1919
22	1	13597.8	80701800	170978	6.63	3.09	128.1	0.0241218	472.2	112057765	18.5345	1.38854	40868404	81081412	18.211	1.0047	112	0.237188	2	2	0	5	4		1	0	53	3.97029	15.7632	3	0	6	0	8	2.19722	3		225000	12.3239	100000	11.5129	650000		650000	13.3847
22	1	13597.8	80701800	170978	6.63	3.09	128.1	0.0241218	472.2	112057765	18.5345	1.38854	40868404	81081412	18.211	1.0047	112	0.237188	2	2	0	4	4		2	1	40	3.68888	13.6078	3	0	6	0	14	2.70805	2		130000	11.7753	75000	11.2252	356000		356000	12.7827
22	1	13597.8	80701800	170978	6.63	3.09	128.1	0.0241218	472.2	112057765	18.5345	1.38854	40868404	81081412	18.211	1.0047	112	0.237188	2	2	0	4	4		1	0	48	3.8712	14.9862	3	0	6	0	9	2.30259	2		130000	11.7753	62000	11.0349	373000		373000	12.8293
22	1	13597.8	80701800	170978	6.63	3.09	128.1	0.0241218	472.2	112057765	18.5345	1.38854	40868404	81081412	18.211	1.0047	112	0.237188	2	2	0	5	4		1	0	47	3.85015	14.8236	3	0	6	0	12	2.56495	2		150000	11.9184	60000	11.0021	347000		347000	12.7571
22	1	13597.8	80701800	170978	6.63	3.09	128.1	0.0241218	472.2	112057765	18.5345	1.38854	40868404	81081412	18.211	1.0047	112	0.237188	2	1	1	3	3		2	1	28	3.3322	11.1036	1	1	6	0	14	2.70805	3		92000	11.4295	65000	11.0821	73000		73000	11.1982
22	1	13597.8	80701800	170978	6.63	3.09	128.1	0.0241218	472.2	112057765	18.5345	1.38854	40868404	81081412	18.211	1.0047	112	0.237188	2	2	0	5	4		1	0	27	3.29584	10.8625	3	0	6	0	9	2.30259	1		138000	11.835	50000	10.8198	315000		315000	12.6603
22	1	13597.8	80701800	170978	6.63	3.09	128.1	0.0241218	472.2	112057765	18.5345	1.38854	40868404	81081412	18.211	1.0047	112	0.237188	2	2	0	5	4		1	0	43	3.7612	14.1466	3	0	6	0	9	2.30259	2		400000	12.8992	150000	11.9184	1050000		1050000	13.8643
22	1	13597.8	80701800	170978	6.63	3.09	128.1	0.0241218	472.2	112057765	18.5345	1.38854	40868404	81081412	18.211	1.0047	112	0.237188	2	1	1	5	4		1	0	28	3.3322	11.1036	3	0	6	0	12	2.56495	2		150000	11.9184	75000	11.2252	257000		257000	12.4568
22	1	13597.8	80701800	170978	6.63	3.09	128.1	0.0241218	472.2	112057765	18.5345	1.38854	40868404	81081412	18.211	1.0047	112	0.237188	2	1	1	5	4		1	0	25	3.21888	10.3612	3	0	6	0	16	2.83321	1		70000	11.1563	10000	9.21034	100000		100000	11.5129
22	1	13597.8	80701800	170978	6.63	3.09	128.1	0.0241218	472.2	112057765	18.5345	1.38854	40868404	81081412	18.211	1.0047	112	0.237188	2	1	1	4	3		1	0	53	3.97029	15.7632	3	0	6	0	6	1.94591	3		80000	11.2898	130000	11.7753	5000		5000	8.51739
22	1	13597.8	80701800	170978	6.63	3.09	128.1	0.0241218	472.2	112057765	18.5345	1.38854	40868404	81081412	18.211	1.0047	112	0.237188	1	2	1	4	3		1	0	65	4.17439	17.4255	3	0	6	0	9	2.30259	2		210000	12.2549	180000	12.1007	120000		120000	11.6953
22	1	13597.8	80701800	170978	6.63	3.09	128.1	0.0241218	472.2	112057765	18.5345	1.38854	40868404	81081412	18.211	1.0047	112	0.237188	1	1	1	4	4		1	0	59	4.07754	16.6263	3	0	6	0	6	1.94591	2		100000	11.5129	75000	11.2252	6000		6000	8.69968
22	1	13597.8	80701800	170978	6.63	3.09	128.1	0.0241218	472.2	112057765	18.5345	1.38854	40868404	81081412	18.211	1.0047	112	0.237188	2	2	0	5	4		1	0	48	3.8712	14.9862	3	0	6	0	9	2.30259	2		120000	11.6952	60000	11.0021	60000		60000	11.0021
22	1	13597.8	80701800	170978	6.63	3.09	128.1	0.0241218	472.2	112057765	18.5345	1.38854	40868404	81081412	18.211	1.0047	112	0.237188	2	1	1	3	3		1	0	62	4.12713	17.0332	3	0	6	0	6	1.94591	2		65000	11.0821	110000	11.6082	5000		5000	8.51739
22	1	13597.8	80701800	170978	6.63	3.09	128.1	0.0241218	472.2	112057765	18.5345	1.38854	40868404	81081412	18.211	1.0047	112	0.237188	1	1	1	5	4		2	1	50	3.91202	15.3039	3	0	6	0	9	2.30259	2		70000	11.1563	60000	11.0021	3000		3000	8.0067
22	1	13597.8	80701800	170978	6.63	3.09	128.1	0.0241218	472.2	112057765	18.5345	1.38854	40868404	81081412	18.211	1.0047	112	0.237188	2	2	0	4	3		1	0	57	4.04305	16.3463	3	0	6	0	6	1.94591	2		130000	11.7753	80000	11.2898			0	0
22	1	13597.8	80701800	170978	6.63	3.09	128.1	0.0241218	472.2	112057765	18.5345	1.38854	40868404	81081412	18.211	1.0047	112	0.237188	2	1	1	4	3		1	0	46	3.82864	14.6585	3	0	6	0	6	1.94591	2		60000	11.0021	50000	10.8198	25000		25000	10.1267
22	1	13597.8	80701800	170978	6.63	3.09	128.1	0.0241218	472.2	112057765	18.5345	1.38854	40868404	81081412	18.211	1.0047	112	0.237188	2	2	0	4	4		1	0	57	4.04305	16.3463	3	0	6	0	9	2.30259	2		130000	11.7753	70000	11.1563			0	0
22	1	13597.8	80701800	170978	6.63	3.09	128.1	0.0241218	472.2	112057765	18.5345	1.38854	40868404	81081412	18.211	1.0047	112	0.237188	2	2	0	5	3		2	1	79	4.36945	19.0921	3	0	6	0	0	0	3		4720	8.45956	4200	8.34284	18000		18000	9.79818
22	1	13597.8	80701800	170978	6.63	3.09	128.1	0.0241218	472.2	112057765	18.5345	1.38854	40868404	81081412	18.211	1.0047	112	0.237188	2	2	0	5	4		1	0	60	4.09434	16.7637	3	0	6	0	9	2.30259	1		150000	11.9184	50000	10.8198	74000		74000	11.2118
22	1	13597.8	80701800	170978	6.63	3.09	128.1	0.0241218	472.2	112057765	18.5345	1.38854	40868404	81081412	18.211	1.0047	112	0.237188	2	2	0	4	4		1	0	65	4.17439	17.4255	3	0	6	0	6	1.94591	3		26000	10.1659	20000	9.90349	21800		21800	9.98971
22	1	13597.8	80701800	170978	6.63	3.09	128.1	0.0241218	472.2	112057765	18.5345	1.38854	40868404	81081412	18.211	1.0047	112	0.237188	2	2	0	5	2		1	0	52	3.95124	15.6123	3	0	6	0	6	1.94591	3		36000	10.4913	20000	9.90349	40000		40000	10.5967
22	1	13597.8	80701800	170978	6.63	3.09	128.1	0.0241218	472.2	112057765	18.5345	1.38854	40868404	81081412	18.211	1.0047	112	0.237188	2	2	0	4	3		1	0	60	4.09434	16.7637	3	0	6	0	6	1.94591	2		140000	11.8494	30000	10.309	80000		80000	11.2898
22	1	13597.8	80701800	170978	6.63	3.09	128.1	0.0241218	472.2	112057765	18.5345	1.38854	40868404	81081412	18.211	1.0047	112	0.237188	2	1	1	5	4		1	0	61	4.11087	16.8993	3	0	6	0	9	2.30259	2		66000	11.0974	59000	10.9853	72000		72000	11.1844
22	1	13597.8	80701800	170978	6.63	3.09	128.1	0.0241218	472.2	112057765	18.5345	1.38854	40868404	81081412	18.211	1.0047	112	0.237188	2	2	0	4	3		1	0	70	4.2485	18.0497	3	0	6	0	6	1.94591	2		18000	9.79813	8000	8.9872	20500		20500	9.92823
22	1	13597.8	80701800	170978	6.63	3.09	128.1	0.0241218	472.2	112057765	18.5345	1.38854	40868404	81081412	18.211	1.0047	112	0.237188	2	2	0	4	3		1	0	49	3.89182	15.1463	3	0	6	0	12	2.56495	2		79000	11.2772	25000	10.1266	85000		85000	11.3504
22	1	13597.8	80701800	170978	6.63	3.09	128.1	0.0241218	472.2	112057765	18.5345	1.38854	40868404	81081412	18.211	1.0047	112	0.237188	2	1	1	5	4		1	0	57	4.04305	16.3463	3	0	6	0	12	2.56495	2		25000	10.1266	18000	9.79813	30000		30000	10.309
22	1	13597.8	80701800	170978	6.63	3.09	128.1	0.0241218	472.2	112057765	18.5345	1.38854	40868404	81081412	18.211	1.0047	112	0.237188	2	2	0	4	2		1	0	74	4.30407	18.525	3	0	6	0	6	1.94591	2		18000	9.79813	8000	8.9872	20500		20500	9.92823
22	1	13597.8	80701800	170978	6.63	3.09	128.1	0.0241218	472.2	112057765	18.5345	1.38854	40868404	81081412	18.211	1.0047	112	0.237188	2	2	0	3	6		1	0	62	4.12713	17.0332	3	0	6	0	9	2.30259	2		60000	11.0021	25000	10.1266	25000		25000	10.1267
22	1	13597.8	80701800	170978	6.63	3.09	128.1	0.0241218	472.2	112057765	18.5345	1.38854	40868404	81081412	18.211	1.0047	112	0.237188	2	2	0	4	4		1	0	35	3.55535	12.6405	3	0	6	0	12	2.56495	1		30000	10.309	25000	10.1266	5000		5000	8.51739
22	1	13597.8	80701800	170978	6.63	3.09	128.1	0.0241218	472.2	112057765	18.5345	1.38854	40868404	81081412	18.211	1.0047	112	0.237188	2	2	0	5	3		1	0	46	3.82864	14.6585	3	0	6	0	9	2.30259	2		70000	11.1563	35000	10.4631	35000		35000	10.4631
22	1	13597.8	80701800	170978	6.63	3.09	128.1	0.0241218	472.2	112057765	18.5345	1.38854	40868404	81081412	18.211	1.0047	112	0.237188	1	2	1	5	4		1	0	54	3.98898	15.912	3	0	6	0	9	2.30259	2		100000	11.5129	200000	12.2061	8000		8000	8.98732
22	1	13597.8	80701800	170978	6.63	3.09	128.1	0.0241218	472.2	112057765	18.5345	1.38854	40868404	81081412	18.211	1.0047	112	0.237188	2	2	0	4	3		1	0	68	4.21951	17.8042	3	0	6	0	5	1.79176	2		58000	10.9682	35000	10.4631	5000		5000	8.51739
22	1	13597.8	80701800	170978	6.63	3.09	128.1	0.0241218	472.2	112057765	18.5345	1.38854	40868404	81081412	18.211	1.0047	112	0.237188	2	2	0	4	4		1	0	76	4.33073	18.7553	3	0	6	0	9	2.30259	3		5040	8.52516	5000	8.51719	5000		5000	8.51739
22	1	13597.8	80701800	170978	6.63	3.09	128.1	0.0241218	472.2	112057765	18.5345	1.38854	40868404	81081412	18.211	1.0047	112	0.237188	2	1	1	4	3		1	0	51	3.93183	15.4593	3	0	6	0	5	1.79176	2		74000	11.2118	30000	10.309	24000		24000	10.0859
22	1	13597.8	80701800	170978	6.63	3.09	128.1	0.0241218	472.2	112057765	18.5345	1.38854	40868404	81081412	18.211	1.0047	112	0.237188	2	2	0	5	4		2	1	48	3.8712	14.9862	3	0	6	0	9	2.30259	2		74000	11.2118	50000	10.8198	70000		70000	11.1563
22	1	13597.8	80701800	170978	6.63	3.09	128.1	0.0241218	472.2	112057765	18.5345	1.38854	40868404	81081412	18.211	1.0047	112	0.237188	2	2	0	5	2		1	0	86	4.45435	19.8412	3	0	6	0	0	0	2		96000	11.4721	70000	11.1563	26000		26000	10.1659
22	1	13597.8	80701800	170978	6.63	3.09	128.1	0.0241218	472.2	112057765	18.5345	1.38854	40868404	81081412	18.211	1.0047	112	0.237188	2	2	0	3	3		1	0	35	3.55535	12.6405	3	0	6	0	9	2.30259	1		62000	11.0349	30000	10.309	105000		105000	11.5617
23	1	13597.8	44358243	44050	10.44	2.31	109.8	0.0210383	1006.9	38844633	17.4751	0.875703	20897714	23608014	16.9771	0.532213	160	0.158904	2	2	0	3	3		2	1	75	4.31749	18.6407	3	0	6	0	5	1.79176	3		55000	10.9151	30000	10.309	42000	0	42000	10.6454
23	1	13597.8	44358243	44050	10.44	2.31	109.8	0.0210383	1006.9	38844633	17.4751	0.875703	20897714	23608014	16.9771	0.532213	160	0.158904	2	1	1	3	3		1	0	39	3.66356	13.4217	3	0	6	0	8	2.19722	3		38000	10.5453	30000	10.309	10000		10000	9.21044
23	1	13597.8	44358243	44050	10.44	2.31	109.8	0.0210383	1006.9	38844633	17.4751	0.875703	20897714	23608014	16.9771	0.532213	160	0.158904	2	2	0	3	3		1	0	70	4.2485	18.0497	3	0				0	3		12000	9.39266	11000	9.30565	1000		1000	6.90875
23	1	13597.8	44358243	44050	10.44	2.31	109.8	0.0210383	1006.9	38844633	17.4751	0.875703	20897714	23608014	16.9771	0.532213	160	0.158904	2	2	0	3	3		1	0	32	3.46574	12.0113	3	0	6	0	8	2.19722	2		26000	10.1659	20000	9.90349	20000		20000	9.90354
23	1	13597.8	44358243	44050	10.44	2.31	109.8	0.0210383	1006.9	38844633	17.4751	0.875703	20897714	23608014	16.9771	0.532213	160	0.158904	2	2	0	3	3		1	0	44	3.78419	14.3201	3	0	6	0	8	2.19722	2		42000	10.6454	36000	10.4913	40000	0	40000	10.5967
23	1	13597.8	44358243	44050	10.44	2.31	109.8	0.0210383	1006.9	38844633	17.4751	0.875703	20897714	23608014	16.9771	0.532213	160	0.158904	2	1	1	5	3		1	0	67	4.20469	17.6794	3	0	6	0	6	1.94591	3		28000	10.24		#NUM!	13000		13000	9.47278
23	1	13597.8	44358243	44050	10.44	2.31	109.8	0.0210383	1006.9	38844633	17.4751	0.875703	20897714	23608014	16.9771	0.532213	160	0.158904	2	2	0	4	3		1	0	30	3.4012	11.5681	3	0	6	0	8	2.19722	2		45000	10.7144	20000	9.90349	47000		47000	10.7579
23	1	13597.8	44358243	44050	10.44	2.31	109.8	0.0210383	1006.9	38844633	17.4751	0.875703	20897714	23608014	16.9771	0.532213	160	0.158904	2	1	1	5	4		2	1	39	3.66356	13.4217	3	0	6	0	12	2.56495	2		50000	10.8198	26000	10.1659	105000		105000	11.5617
23	1	13597.8	44358243	44050	10.44	2.31	109.8	0.0210383	1006.9	38844633	17.4751	0.875703	20897714	23608014	16.9771	0.532213	160	0.158904	2	1	1	4	3		1	0	43	3.7612	14.1466	1	1	6	0	8	2.19722	2		50000	10.8198	28000	10.24	41720		41720	10.6388
23	1	13597.8	44358243	44050	10.44	2.31	109.8	0.0210383	1006.9	38844633	17.4751	0.875703	20897714	23608014	16.9771	0.532213	160	0.158904	2	1	1	3	3		1	0	63	4.14313	17.1656	3	0	6	0	0	0	3		80000	11.2898	30000	10.309	174830		174830	12.0716
23	1	13597.8	44358243	44050	10.44	2.31	109.8	0.0210383	1006.9	38844633	17.4751	0.875703	20897714	23608014	16.9771	0.532213	160	0.158904	2	2	0	4	6		1	0	52	3.95124	15.6123	3	0	6	0	8	2.19722	2		80000	11.2898	30000	10.309	91200		91200	11.4208
23	1	13597.8	44358243	44050	10.44	2.31	109.8	0.0210383	1006.9	38844633	17.4751	0.875703	20897714	23608014	16.9771	0.532213	160	0.158904	2	2	0	4	3		2	1	44	3.78419	14.3201	3	0	6	0	8	2.19722	2		50000	10.8198	20000	9.90349	40735		40735	10.6149
23	1	13597.8	44358243	44050	10.44	2.31	109.8	0.0210383	1006.9	38844633	17.4751	0.875703	20897714	23608014	16.9771	0.532213	160	0.158904	2	2	0	4	4		2	1	47	3.85015	14.8236	3	0	6	0	8	2.19722	3		40000	10.5966	16000	9.68034	51300		51300	10.8455
23	1	13597.8	44358243	44050	10.44	2.31	109.8	0.0210383	1006.9	38844633	17.4751	0.875703	20897714	23608014	16.9771	0.532213	160	0.158904	2	2	0	5	4		2	1	69	4.23411	17.9277	3	0	6	0	5	1.79176	2		70000	11.1563	30000	10.309	142000		142000	11.8636
23	1	13597.8	44358243	44050	10.44	2.31	109.8	0.0210383	1006.9	38844633	17.4751	0.875703	20897714	23608014	16.9771	0.532213	160	0.158904	2	2	0	4	2		1	0	45	3.80666	14.4907	3	0	6	0	8	2.19722	2		60000	11.0021	20000	9.90349	72500		72500	11.1914
23	1	13597.8	44358243	44050	10.44	2.31	109.8	0.0210383	1006.9	38844633	17.4751	0.875703	20897714	23608014	16.9771	0.532213	160	0.158904	2	1	1	2	2		1	0	52	3.95124	15.6123	3	0	1	1	3	1.38629	1		56000	10.9331	40000	10.5966	35000		35000	10.4631
23	1	13597.8	44358243	44050	10.44	2.31	109.8	0.0210383	1006.9	38844633	17.4751	0.875703	20897714	23608014	16.9771	0.532213	160	0.158904	2	1	1	3	3		1	0	34	3.52636	12.4352	3	0	6	0	9	2.30259	2		21000	9.95228	18000	9.79813	7500		7500	8.92279
23	1	13597.8	44358243	44050	10.44	2.31	109.8	0.0210383	1006.9	38844633	17.4751	0.875703	20897714	23608014	16.9771	0.532213	160	0.158904	1	2	1	3	3		1	0	59	4.07754	16.6263	3	0	6	0	9	2.30259	1		40000	10.5966	38000	10.5453	153000		153000	11.9382
23	1	13597.8	44358243	44050	10.44	2.31	109.8	0.0210383	1006.9	38844633	17.4751	0.875703	20897714	23608014	16.9771	0.532213	160	0.158904	1	1	1	3	1		1	0	33	3.49651	12.2256	3	0	6	0	12	2.56495	1		32000	10.3735	18000	9.79813	79000		79000	11.2772
23	1	13597.8	44358243	44050	10.44	2.31	109.8	0.0210383	1006.9	38844633	17.4751	0.875703	20897714	23608014	16.9771	0.532213	160	0.158904	2	2	0	6	6		1	0	47	3.85015	14.8236	1	1	3	1	12	2.56495	1		87000	11.3737	45000	10.7144	14000		14000	9.54688
23	1	13597.8	44358243	44050	10.44	2.31	109.8	0.0210383	1006.9	38844633	17.4751	0.875703	20897714	23608014	16.9771	0.532213	160	0.158904	2	2	0	3	3		1	0	49	3.89182	15.1463	3	0	6	0	8	2.19722	1		70000	11.1563	23000	10.0432	91000		91000	11.4186
23	1	13597.8	44358243	44050	10.44	2.31	109.8	0.0210383	1006.9	38844633	17.4751	0.875703	20897714	23608014	16.9771	0.532213	160	0.158904	2	2	0	3	3		1	0	54	3.98898	15.912	3	0	6	0	7	2.07944	2		70000	11.1563	28000	10.24	104000		104000	11.5522
23	1	13597.8	44358243	44050	10.44	2.31	109.8	0.0210383	1006.9	38844633	17.4751	0.875703	20897714	23608014	16.9771	0.532213	160	0.158904	2	2	0	2	3		1	0	32	3.46574	12.0113	3	0	6	0	16	2.83321	2		36000	10.4913	17000	9.74097	51000		51000	10.8396
23	1	13597.8	44358243	44050	10.44	2.31	109.8	0.0210383	1006.9	38844633	17.4751	0.875703	20897714	23608014	16.9771	0.532213	160	0.158904	1	2	1	3	3		1	0	51	3.93183	15.4593	3	0	6	0	7	2.07944	2		38000	10.5453	12000	9.39266	131000		131000	11.783
23	1	13597.8	44358243	44050	10.44	2.31	109.8	0.0210383	1006.9	38844633	17.4751	0.875703	20897714	23608014	16.9771	0.532213	160	0.158904	2	2	0	3	3		1	0	48	3.8712	14.9862			6	0	7	2.07944	2		32000	10.3735	18000	9.79813	7000		7000	8.85381
23	1	13597.8	44358243	44050	10.44	2.31	109.8	0.0210383	1006.9	38844633	17.4751	0.875703	20897714	23608014	16.9771	0.532213	160	0.158904	2	1	1	4	3		1	0	44	3.78419	14.3201	3	0	6	0	4	1.60944	2		15000	9.61581	10000	9.21034	9200		9200	9.12707
23	1	13597.8	44358243	44050	10.44	2.31	109.8	0.0210383	1006.9	38844633	17.4751	0.875703	20897714	23608014	16.9771	0.532213	160	0.158904	1	1	1	4	4		2	1	47	3.85015	14.8236	3	0	6	0	8	2.19722	3		46000	10.7364	31000	10.3417	6500		6500	8.77971
23	1	13597.8	44358243	44050	10.44	2.31	109.8	0.0210383	1006.9	38844633	17.4751	0.875703	20897714	23608014	16.9771	0.532213	160	0.158904	2	2	0	4	3		1	0	52	3.95124	15.6123	3	0	6	0	7	2.07944	2		33000	10.4043	25000	10.1266	13000		13000	9.47278
23	1	13597.8	44358243	44050	10.44	2.31	109.8	0.0210383	1006.9	38844633	17.4751	0.875703	20897714	23608014	16.9771	0.532213	160	0.158904	1	2	1	4	3		1	0	59	4.07754	16.6263	3	0	6	0	7	2.07944	2		22000	9.9988	16000	9.68034	7000		7000	8.85381
23	1	13597.8	44358243	44050	10.44	2.31	109.8	0.0210383	1006.9	38844633	17.4751	0.875703	20897714	23608014	16.9771	0.532213	160	0.158904	1	1	1	4	3		1	0	57	4.04305	16.3463	3	0	6	0	7	2.07944	2		48000	10.779	22000	9.9988	26000		26000	10.1659
23	1	13597.8	44358243	44050	10.44	2.31	109.8	0.0210383	1006.9	38844633	17.4751	0.875703	20897714	23608014	16.9771	0.532213	160	0.158904	2	2	0	4	4		1	0	61	4.11087	16.8993	3	0	6	0	6	1.94591	5		9000	9.10498	40000	10.5966	5000		5000	8.51739
23	1	13597.8	44358243	44050	10.44	2.31	109.8	0.0210383	1006.9	38844633	17.4751	0.875703	20897714	23608014	16.9771	0.532213	160	0.158904	1	1	1	5	4		1	0	61	4.11087	16.8993	1	1	6	0	7	2.07944	2		26000	10.1659	18000	9.79813	37000		37000	10.5187
23	1	13597.8	44358243	44050	10.44	2.31	109.8	0.0210383	1006.9	38844633	17.4751	0.875703	20897714	23608014	16.9771	0.532213	160	0.158904	1	1	1	5	5		1	0	49	3.89182	15.1463	3	0	6	0	7	2.07944	2		37000	10.5187	21000	9.95228	17500		17500	9.77001
23	1	13597.8	44358243	44050	10.44	2.31	109.8	0.0210383	1006.9	38844633	17.4751	0.875703	20897714	23608014	16.9771	0.532213	160	0.158904	2	1	1	4	4		1	0	58	4.06044	16.4872	3	0	6	0	7	2.07944	2		22000	9.9988	18000	9.79813	10000		10000	9.21044
23	1	13597.8	44358243	44050	10.44	2.31	109.8	0.0210383	1006.9	38844633	17.4751	0.875703	20897714	23608014	16.9771	0.532213	160	0.158904	2	2	0	4	2		1	0	57	4.04305	16.3463			6	0	6	1.94591	2		98700	11.4998	36000	10.4913	35000		35000	10.4631
23	1	13597.8	44358243	44050	10.44	2.31	109.8	0.0210383	1006.9	38844633	17.4751	0.875703	20897714	23608014	16.9771	0.532213	160	0.158904	2	2	0	4	2		1	0	65	4.17439	17.4255	3	0	6	0	7	2.07944	3		25000	10.1266	17000	9.74097	23000		23000	10.0433
23	1	13597.8	44358243	44050	10.44	2.31	109.8	0.0210383	1006.9	38844633	17.4751	0.875703	20897714	23608014	16.9771	0.532213	160	0.158904	2	2	0	3	1		1	0	57	4.04305	16.3463			6	0	6	1.94591	2		39000	10.5713	22000	9.9988	33000		33000	10.4043
23	1	13597.8	44358243	44050	10.44	2.31	109.8	0.0210383	1006.9	38844633	17.4751	0.875703	20897714	23608014	16.9771	0.532213	160	0.158904	2	2	0	3	1		1	0	27	3.29584	10.8625			6	0	11	2.48491	2		50000	10.8198	39000	10.5713	55000		55000	10.9151
23	1	13597.8	44358243	44050	10.44	2.31	109.8	0.0210383	1006.9	38844633	17.4751	0.875703	20897714	23608014	16.9771	0.532213	160	0.158904	2	2	0	3	2		2	1	52	3.95124	15.6123	3	0	6	0	0	0	2		31000	10.3417	20000	9.90349	13000		13000	9.47278
23	1	13597.8	44358243	44050	10.44	2.31	109.8	0.0210383	1006.9	38844633	17.4751	0.875703	20897714	23608014	16.9771	0.532213	160	0.158904	2	2	0	3	2		1	0	28	3.3322	11.1036			6	0	8	2.19722	2		29000	10.2751	21000	9.95228	17000		17000	9.74103
23	1	13597.8	44358243	44050	10.44	2.31	109.8	0.0210383	1006.9	38844633	17.4751	0.875703	20897714	23608014	16.9771	0.532213	160	0.158904	2	2	0	4	2		1	0	49	3.89182	15.1463	3	0	6	0	7	2.07944	2		46000	10.7364	16000	9.68034	25000		25000	10.1267
23	1	13597.8	44358243	44050	10.44	2.31	109.8	0.0210383	1006.9	38844633	17.4751	0.875703	20897714	23608014	16.9771	0.532213	160	0.158904	2	2	0	4	2		1	0	54	3.98898	15.912	3	0	6	0	6	1.94591	2		34000	10.4341	11000	9.30565	115000		115000	11.6527
23	1	13597.8	44358243	44050	10.44	2.31	109.8	0.0210383	1006.9	38844633	17.4751	0.875703	20897714	23608014	16.9771	0.532213	160	0.158904	2	2	0	4	2		1	0	56	4.02535	16.2035	3	0	3	1	9	2.30259	2		58000	10.9682	31000	10.3417	37000		37000	10.5187
23	1	13597.8	44358243	44050	10.44	2.31	109.8	0.0210383	1006.9	38844633	17.4751	0.875703	20897714	23608014	16.9771	0.532213	160	0.158904	2	2	0	4	2		1	0	56	4.02535	16.2035	3	0	6	0	7	2.07944	2		32000	10.3735	18000	9.79813	17000		17000	9.74103
23	1	13597.8	44358243	44050	10.44	2.31	109.8	0.0210383	1006.9	38844633	17.4751	0.875703	20897714	23608014	16.9771	0.532213	160	0.158904	1	1	1	2	1		1	0	44	3.78419	14.3201	1	1	6	0	8	2.19722	2		100000	11.5129	20000	9.90349	36000		36000	10.4913
23	1	13597.8	44358243	44050	10.44	2.31	109.8	0.0210383	1006.9	38844633	17.4751	0.875703	20897714	23608014	16.9771	0.532213	160	0.158904	2	2	0	1	1		1	0	46	3.82864	14.6585	3	0	6	0	8	2.19722	2		51000	10.8396	21000	9.95228	36000		36000	10.4913
23	1	13597.8	44358243	44050	10.44	2.31	109.8	0.0210383	1006.9	38844633	17.4751	0.875703	20897714	23608014	16.9771	0.532213	160	0.158904	2	2	0	1	1		1	0	55	4.00733	16.0587	3	0	6	0	4	1.60944	3		42000	10.6454	28000	10.24	28000		28000	10.24
23	1	13597.8	44358243	44050	10.44	2.31	109.8	0.0210383	1006.9	38844633	17.4751	0.875703	20897714	23608014	16.9771	0.532213	160	0.158904	2	2	0	1	2		1	0	60	4.09434	16.7637			6	0	7	2.07944	1		46000	10.7364	40000	10.5966	18000		18000	9.79818
23	1	13597.8	44358243	44050	10.44	2.31	109.8	0.0210383	1006.9	38844633	17.4751	0.875703	20897714	23608014	16.9771	0.532213	160	0.158904	1	2	1	1	1		2	1	67	4.20469	17.6794	3	0	6	0	3	1.38629	2		26000	10.1659	12000	9.39266	18000		18000	9.79818
23	1	13597.8	44358243	44050	10.44	2.31	109.8	0.0210383	1006.9	38844633	17.4751	0.875703	20897714	23608014	16.9771	0.532213	160	0.158904	2	2	0	1	2		1	0	47	3.85015	14.8236	3	0	6	0	8	2.19722	2		52000	10.859	13000	9.4727	51000		51000	10.8396
23	1	13597.8	44358243	44050	10.44	2.31	109.8	0.0210383	1006.9	38844633	17.4751	0.875703	20897714	23608014	16.9771	0.532213	160	0.158904	2	2	0	1	2		1	0	37	3.61092	13.0387	3	0	6	0	5	1.79176	1		31000	10.3417	10000	9.21034	20000		20000	9.90354
23	1	13597.8	44358243	44050	10.44	2.31	109.8	0.0210383	1006.9	38844633	17.4751	0.875703	20897714	23608014	16.9771	0.532213	160	0.158904	2	2	0	1	1		1	0	55	4.00733	16.0587	3	0	6	0		0	3		36000	10.4913	9000	9.10498	23800		23800	10.0775
23	1	13597.8	44358243	44050	10.44	2.31	109.8	0.0210383	1006.9	38844633	17.4751	0.875703	20897714	23608014	16.9771	0.532213	160	0.158904	2	2	0	1	1		1	0	56	4.02535	16.2035	3	0	6	0	7	2.07944	2		31000	10.3417	11000	9.30565	35000		35000	10.4631
23	1	13597.8	44358243	44050	10.44	2.31	109.8	0.0210383	1006.9	38844633	17.4751	0.875703	20897714	23608014	16.9771	0.532213	160	0.158904	2	2	0	3	3		1	0	76	4.33073	18.7553	3	0	6	0	5	1.79176	4		80000	11.2898	27000	10.2036	65000		65000	11.0822
23	1	13597.8	44358243	44050	10.44	2.31	109.8	0.0210383	1006.9	38844633	17.4751	0.875703	20897714	23608014	16.9771	0.532213	160	0.158904	2	1	1	3	3		1	0	58	4.06044	16.4872	3	0			9	2.30259	3		50000	10.8198	30000	10.309	25000		25000	10.1267
23	1	13597.8	44358243	44050	10.44	2.31	109.8	0.0210383	1006.9	38844633	17.4751	0.875703	20897714	23608014	16.9771	0.532213	160	0.158904	2	2	0	2	3		2	1	44	3.78419	14.3201	3	0			9	2.30259	3		16000	9.68034	13000	9.4727	8000		8000	8.98732
23	1	13597.8	44358243	44050	10.44	2.31	109.8	0.0210383	1006.9	38844633	17.4751	0.875703	20897714	23608014	16.9771	0.532213	160	0.158904	1	2	1	3	3		1	0	47	3.85015	14.8236	3	0	6	0	10	2.3979	2		58000	10.9682	27000	10.2036	40000		40000	10.5967
23	1	13597.8	44358243	44050	10.44	2.31	109.8	0.0210383	1006.9	38844633	17.4751	0.875703	20897714	23608014	16.9771	0.532213	160	0.158904	1	2	1	3	3		1	0	50	3.91202	15.3039			3	1	9	2.30259	2		30000	10.309	12000	9.39266	50000		50000	10.8198
23	1	13597.8	44358243	44050	10.44	2.31	109.8	0.0210383	1006.9	38844633	17.4751	0.875703	20897714	23608014	16.9771	0.532213	160	0.158904	2	2	0	2	2		1	0	58	4.06044	16.4872	3	0	6	0	6	1.94591	2		53000	10.878	33000	10.4043	32000		32000	10.3735
23	1	13597.8	44358243	44050	10.44	2.31	109.8	0.0210383	1006.9	38844633	17.4751	0.875703	20897714	23608014	16.9771	0.532213	160	0.158904	1	2	1	3	3		1	0	37	3.61092	13.0387	3	0	6	0	9	2.30259	2		58000	10.9682	27000	10.2036	45000		45000	10.7144
23	1	13597.8	44358243	44050	10.44	2.31	109.8	0.0210383	1006.9	38844633	17.4751	0.875703	20897714	23608014	16.9771	0.532213	160	0.158904	2	1	1	2	3		1	0	51	3.93183	15.4593	3	0	3	1	10	2.3979	3		49000	10.7996	17000	9.74097	60000		60000	11.0021
23	1	13597.8	44358243	44050	10.44	2.31	109.8	0.0210383	1006.9	38844633	17.4751	0.875703	20897714	23608014	16.9771	0.532213	160	0.158904	2	2	0	3	3		1	0	36	3.58352	12.8416	3	0	6	0		0	1		30000	10.309	22000	9.9988	13000		13000	9.47278
23	1	13597.8	44358243	44050	10.44	2.31	109.8	0.0210383	1006.9	38844633	17.4751	0.875703	20897714	23608014	16.9771	0.532213	160	0.158904	2	2	0	3	3		2	1	58	4.06044	16.4872	3	0	6	0	12	2.56495	3		52500	10.8686	15000	9.61581	50000		50000	10.8198
23	1	13597.8	44358243	44050	10.44	2.31	109.8	0.0210383	1006.9	38844633	17.4751	0.875703	20897714	23608014	16.9771	0.532213	160	0.158904	2	2	0	5	5		1	0	70	4.2485	18.0497	1	1	5	1	4	1.60944	3		41000	10.6213	13500	9.51044	20000		20000	9.90354
23	1	13597.8	44358243	44050	10.44	2.31	109.8	0.0210383	1006.9	38844633	17.4751	0.875703	20897714	23608014	16.9771	0.532213	160	0.158904	2	2	0	4	4		1	0	63	4.14313	17.1656	3	0	6	0	4	1.60944	3		28000	10.24	30000	10.309	21000		21000	9.95233
23	1	13597.8	44358243	44050	10.44	2.31	109.8	0.0210383	1006.9	38844633	17.4751	0.875703	20897714	23608014	16.9771	0.532213	160	0.158904	2	2	0	4	4		1	0	43	3.7612	14.1466	3	0	6	0	6	1.94591	1		34000	10.4341	12000	9.39266	20000		20000	9.90354
23	1	13597.8	44358243	44050	10.44	2.31	109.8	0.0210383	1006.9	38844633	17.4751	0.875703	20897714	23608014	16.9771	0.532213	160	0.158904	2	1	1	5	5		1	0	60	4.09434	16.7637			3	1	12	2.56495	3		63000	11.0509	18000	9.79813	20000		20000	9.90354
23	1	13597.8	44358243	44050	10.44	2.31	109.8	0.0210383	1006.9	38844633	17.4751	0.875703	20897714	23608014	16.9771	0.532213	160	0.158904				5	5		1	0	38	3.63759	13.232	3	0	6	0	6	1.94591	1		22000	9.9988	16000	9.68034	45000		45000	10.7144
23	1	13597.8	44358243	44050	10.44	2.31	109.8	0.0210383	1006.9	38844633	17.4751	0.875703	20897714	23608014	16.9771	0.532213	160	0.158904	2	1	1	5	5		1	0	45	3.80666	14.4907	3	0	6	0	6	1.94591	2		49000	10.7996	12000	9.39266	50000		50000	10.8198
23	1	13597.8	44358243	44050	10.44	2.31	109.8	0.0210383	1006.9	38844633	17.4751	0.875703	20897714	23608014	16.9771	0.532213	160	0.158904	1	2	1	4	4		1	0	48	3.8712	14.9862	3	0	6	0	9	2.30259	3		34000	10.4341	7000	8.85367	50000		50000	10.8198
23	1	13597.8	44358243	44050	10.44	2.31	109.8	0.0210383	1006.9	38844633	17.4751	0.875703	20897714	23608014	16.9771	0.532213	160	0.158904	2	2	0	5	5		1	0	36	3.58352	12.8416	3	0	6	0	9	2.30259	1		58000	10.9682	25000	10.1266	90000		90000	11.4076
23	1	13597.8	44358243	44050	10.44	2.31	109.8	0.0210383	1006.9	38844633	17.4751	0.875703	20897714	23608014	16.9771	0.532213	160	0.158904	1	1	1	5	5		1	0	54	3.98898	15.912	3	0	6	0	9	2.30259	3		40000	10.5966	28000	10.24	45000		45000	10.7144
23	1	13597.8	44358243	44050	10.44	2.31	109.8	0.0210383	1006.9	38844633	17.4751	0.875703	20897714	23608014	16.9771	0.532213	160	0.158904	2	2	0	5	5		1	0	72	4.27667	18.2899	3	0	6	0	6	1.94591	3		15000	9.61581	7800	8.96188	12000		12000	9.39275
23	1	13597.8	44358243	44050	10.44	2.31	109.8	0.0210383	1006.9	38844633	17.4751	0.875703	20897714	23608014	16.9771	0.532213	160	0.158904	2	1	1	3	3		1	0	45	3.80666	14.4907	3	0	6	0	9	2.30259	2		20000	9.90349	6000	8.69951	45000		45000	10.7144
23	1	13597.8	44358243	44050	10.44	2.31	109.8	0.0210383	1006.9	38844633	17.4751	0.875703	20897714	23608014	16.9771	0.532213	160	0.158904	2	2	0	4	3		1	0	46	3.82864	14.6585	3	0	6	0	9	2.30259	2		65000	11.0821	105000	11.5617	11500		11500	9.35019
23	1	13597.8	44358243	44050	10.44	2.31	109.8	0.0210383	1006.9	38844633	17.4751	0.875703	20897714	23608014	16.9771	0.532213	160	0.158904	2	2	0	4	2		1	0	51	3.93183	15.4593	3	0	6	0	9	2.30259	2		36500	10.5051	20000	9.90349	38000		38000	10.5454
23	1	13597.8	44358243	44050	10.44	2.31	109.8	0.0210383	1006.9	38844633	17.4751	0.875703	20897714	23608014	16.9771	0.532213	160	0.158904	2	2	0	4	4		1	0	46	3.82864	14.6585	3	0	6	0	6	1.94591	2		87000	11.3737	16000	9.68034	96000		96000	11.4721
23	1	13597.8	44358243	44050	10.44	2.31	109.8	0.0210383	1006.9	38844633	17.4751	0.875703	20897714	23608014	16.9771	0.532213	160	0.158904	2	2	0	4	3		2	1	62	4.12713	17.0332	3	0	6	0		0	3		85300	11.3539	22700	10.0301	70000		70000	11.1563
23	1	13597.8	44358243	44050	10.44	2.31	109.8	0.0210383	1006.9	38844633	17.4751	0.875703	20897714	23608014	16.9771	0.532213	160	0.158904	1	1	1	3	3		1	0	47	3.85015	14.8236	3	0	6	0	9	2.30259	2		25000	10.1266	17000	9.74097	12000		12000	9.39275
23	1	13597.8	44358243	44050	10.44	2.31	109.8	0.0210383	1006.9	38844633	17.4751	0.875703	20897714	23608014	16.9771	0.532213	160	0.158904	2	1	1	4	4		1	0	45	3.80666	14.4907	3	0	6	0	9	2.30259	1		20000	9.90349	16000	9.68034	39500		39500	10.5841
23	1	13597.8	44358243	44050	10.44	2.31	109.8	0.0210383	1006.9	38844633	17.4751	0.875703	20897714	23608014	16.9771	0.532213	160	0.158904	2	1	1	4	4		1	0	52	3.95124	15.6123	3	0	6	0	9	2.30259	2		18000	9.79813	15000	9.61581	40000		40000	10.5967
23	1	13597.8	44358243	44050	10.44	2.31	109.8	0.0210383	1006.9	38844633	17.4751	0.875703	20897714	23608014	16.9771	0.532213	160	0.158904	2	1	1	4	4		1	0	42	3.73767	13.9702	3	0	6	0	6	1.94591	2		22000	9.9988	15000	9.61581	6000		6000	8.69968
23	1	13597.8	44358243	44050	10.44	2.31	109.8	0.0210383	1006.9	38844633	17.4751	0.875703	20897714	23608014	16.9771	0.532213	160	0.158904	1	1	1	3	6		1	0	59	4.07754	16.6263	3	0	6	0	9	2.30259	4		17000	9.74097	12000	9.39266	8000		8000	8.98732
23	1	13597.8	44358243	44050	10.44	2.31	109.8	0.0210383	1006.9	38844633	17.4751	0.875703	20897714	23608014	16.9771	0.532213	160	0.158904	2	1	1	3	2		1	0	51	3.93183	15.4593	3	0	6	0	9	2.30259	2		60000	11.0021	29500	10.2921	1600		1600	7.37838
23	1	13597.8	44358243	44050	10.44	2.31	109.8	0.0210383	1006.9	38844633	17.4751	0.875703	20897714	23608014	16.9771	0.532213	160	0.158904	2	2	0	3	2		2	1	76	4.33073	18.7553	3	0	6	0	4	1.60944	5		51000	10.8396	23500	10.0648	26000		26000	10.1659
23	1	13597.8	44358243	44050	10.44	2.31	109.8	0.0210383	1006.9	38844633	17.4751	0.875703	20897714	23608014	16.9771	0.532213	160	0.158904	2	1	1	3	2		1	0	56	4.02535	16.2035	3	0	6	0	6	1.94591	3		55000	10.9151	35000	10.4631	1500		1500	7.31389
23	1	13597.8	44358243	44050	10.44	2.31	109.8	0.0210383	1006.9	38844633	17.4751	0.875703	20897714	23608014	16.9771	0.532213	160	0.158904	2	2	0	3	2		1	0	44	3.78419	14.3201	3	0	6	0	9	2.30259	2		35000	10.4631	21000	9.95228	30500		30500	10.3255
23	1	13597.8	44358243	44050	10.44	2.31	109.8	0.0210383	1006.9	38844633	17.4751	0.875703	20897714	23608014	16.9771	0.532213	160	0.158904	2	1	1	3	2		1	0	62	4.12713	17.0332	3	0	6	0	0	0	3		20000	9.90349	9000	9.10498	20000		20000	9.90354
23	1	13597.8	44358243	44050	10.44	2.31	109.8	0.0210383	1006.9	38844633	17.4751	0.875703	20897714	23608014	16.9771	0.532213	160	0.158904	2	1	1	3	2		1	0	51	3.93183	15.4593	3	0	6	0	9	2.30259	3		130000	11.7753	80000	11.2898	38000		38000	10.5454
23	1	13597.8	44358243	44050	10.44	2.31	109.8	0.0210383	1006.9	38844633	17.4751	0.875703	20897714	23608014	16.9771	0.532213	160	0.158904	2	1	1	3	2		1	0	30	3.4012	11.5681	3	0	6	0	9	2.30259	1		45000	10.7144	30000	10.309	5700		5700	8.6484
23	1	13597.8	44358243	44050	10.44	2.31	109.8	0.0210383	1006.9	38844633	17.4751	0.875703	20897714	23608014	16.9771	0.532213	160	0.158904	2	1	1	3	2		1	0	33	3.49651	12.2256	3	0	6	0	9	2.30259	1		26000	10.1659	8000	8.9872	17000		17000	9.74103
23	1	13597.8	44358243	44050	10.44	2.31	109.8	0.0210383	1006.9	38844633	17.4751	0.875703	20897714	23608014	16.9771	0.532213	160	0.158904	2	1	1	3	2		1	0	59	4.07754	16.6263	3	0	6	0	6	1.94591	3		33000	10.4043	5000	8.51719	10500		10500	9.25923
23	1	13597.8	44358243	44050	10.44	2.31	109.8	0.0210383	1006.9	38844633	17.4751	0.875703	20897714	23608014	16.9771	0.532213	160	0.158904	2	1	1	3	2		1	0	60	4.09434	16.7637	3	0	6	0	9	2.30259	2		21500	9.97581		#NUM!	10000		10000	9.21044
24	1	13597.8	130157000	199017	8.36	6.11	293.4	0.0208248	653.8	200375764	19.1157	1.53949	64083214	154952420	18.8586	1.1905	59	0.0902417	2	2	0	3	3		1	0	49	3.89182	15.1463	3	0	6	0	6	1.94591	1		150000	11.9184	100000	11.5129	125000	0	125000	11.7361
24	1	13597.8	130157000	199017	8.36	6.11	293.4	0.0208248	653.8	200375764	19.1157	1.53949	64083214	154952420	18.8586	1.1905	59	0.0902417	2	2	0	4	4		1	0	47	3.85015	14.8236	3	0	6	0	15	2.77259	1		500000	13.1224	100000	11.5129	1250000	0	1250000	14.0387
24	1	13597.8	130157000	199017	8.36	6.11	293.4	0.0208248	653.8	200375764	19.1157	1.53949	64083214	154952420	18.8586	1.1905	59	0.0902417	2	1	1	3	3		1	0	64	4.15888	17.2963	3	0			4	1.60944	2		120000	11.6952	80000	11.2898	236000	0	236000	12.3716
24	1	13597.8	130157000	199017	8.36	6.11	293.4	0.0208248	653.8	200375764	19.1157	1.53949	64083214	154952420	18.8586	1.1905	59	0.0902417	2	1	1	3	3		1	0	71	4.26268	18.1704	3	0			2	1.09861	3		125000	11.7361	80000	11.2898	113000	0	113000	11.6352
24	1	13597.8	130157000	199017	8.36	6.11	293.4	0.0208248	653.8	200375764	19.1157	1.53949	64083214	154952420	18.8586	1.1905	59	0.0902417	2	1	1	4	6		1	0	51	3.93183	15.4593	3	0			6	1.94591	2		95000	11.4616	75000	11.2252	100000	0	100000	11.5129
24	1	13597.8	130157000	199017	8.36	6.11	293.4	0.0208248	653.8	200375764	19.1157	1.53949	64083214	154952420	18.8586	1.1905	59	0.0902417	2	2	0	4	4		1	0	73	4.29046	18.408	3	0			7	2.07944	1		30000	10.309	20000	9.90349	42000	0	42000	10.6454
24	1	13597.8	130157000	199017	8.36	6.11	293.4	0.0208248	653.8	200375764	19.1157	1.53949	64083214	154952420	18.8586	1.1905	59	0.0902417	2	2	0	3	3		1	0	59	4.07754	16.6263	3	0			5	1.79176	2		120000	11.6952	80000	11.2898	108000	0	108000	11.5899
24	1	13597.8	130157000	199017	8.36	6.11	293.4	0.0208248	653.8	200375764	19.1157	1.53949	64083214	154952420	18.8586	1.1905	59	0.0902417	2	1	1	4	3		1	0	62	4.12713	17.0332	3	0			3	1.38629	2		60000	11.0021	30000	10.309	54000	0	54000	10.8968
24	1	13597.8	130157000	199017	8.36	6.11	293.4	0.0208248	653.8	200375764	19.1157	1.53949	64083214	154952420	18.8586	1.1905	59	0.0902417	2	2	0	4	4		1	0	49	3.89182	15.1463	3	0	6	0	12	2.56495	2		90000	11.4076	50000	10.8198	45000	0	45000	10.7144
24	1	13597.8	130157000	199017	8.36	6.11	293.4	0.0208248	653.8	200375764	19.1157	1.53949	64083214	154952420	18.8586	1.1905	59	0.0902417	1	2	1	4	4		1	0	43	3.7612	14.1466	3	0			14	2.70805	1		100000	11.5129	60000	11.0021	185000	0	185000	12.1281
24	1	13597.8	130157000	199017	8.36	6.11	293.4	0.0208248	653.8	200375764	19.1157	1.53949	64083214	154952420	18.8586	1.1905	59	0.0902417	2	2	0	3	3		2	1	56	4.02535	16.2035	3	0	6	0	5	1.79176	3		55000	10.9151	15000	9.61581	57885	0	57885	10.9662
24	1	13597.8	130157000	199017	8.36	6.11	293.4	0.0208248	653.8	200375764	19.1157	1.53949	64083214	154952420	18.8586	1.1905	59	0.0902417	2	2	0	3	3		1	0	79	4.36945	19.0921	1	1	6	0	3	1.38629	1		200000	12.2061	60000	11.0021	255170	0	255170	12.4497
24	1	13597.8	130157000	199017	8.36	6.11	293.4	0.0208248	653.8	200375764	19.1157	1.53949	64083214	154952420	18.8586	1.1905	59	0.0902417	2	2	0	4	3		1	0	63	4.14313	17.1656	3	0	6	0	5	1.79176	3		160000	11.9829	60000	11.0021	141099	0	141099	11.8572
24	1	13597.8	130157000	199017	8.36	6.11	293.4	0.0208248	653.8	200375764	19.1157	1.53949	64083214	154952420	18.8586	1.1905	59	0.0902417	2	2	0	3	3		1	0	44	3.78419	14.3201	3	0	6	0	9	2.30259	2		73590	11.2063	30000	10.309	58116		58116	10.9702
[truncated: 8,793 more rows]
